# Supplementary material for: Gut microbiota’s role in glioblastoma risk, with a focus on the mediating role of metabolites
Source: Front Neurol. 2024 Jul 3;15:1386885. doi: 10.3389/fneur.2024.1386885 (PMC11253649; doi:10.3389/fneur.2024.1386885)
Supplement: Supplementary file 3 [file Table_1.XLSX]

## Sheet: Sheet1
Table S1:SNPs involved in the MR analysis of microbiota and glioblastoma
Exposure	SNP	beta	SE	N	R²	F
family Erysipelotrichaceae	rs10134361	0.0709624	0.0164356	18217	0.00102227	18.6398
	rs10144017	0.0687138	0.016077	18217	0.00100176	18.2653
	rs1074800	0.0492438	0.010887	17789	0.00114877	20.4567
	rs10781552	-0.0552212	0.0116074	17789	0.00127068	22.6304
	rs11146160	-0.0520776	0.011471	18204	0.00113094	20.6087
	rs11185506	0.0495351	0.0106798	18217	0.00117953	21.5104
	rs11718657	0.0495351	0.0106798	18217	0.00117953	21.5104
	rs11990200	0.0666105	0.0128883	16874	0.00158047	26.708
	rs11990327	0.0665763	0.0128411	16981	0.00158046	26.8772
	rs12258727	-0.0519876	0.011477	18201	0.00112605	20.5161
	rs12357537	-0.0537753	0.0116057	17789	0.00120545	21.4672
	rs12938302	-0.0751558	0.0167557	18207	0.00110378	20.1166
	rs13072608	0.0497916	0.0106787	18217	0.001192	21.7383
	rs17530232	0.10305	0.0224648	16622	0.00126433	21.0397
	rs1884466	-0.0475363	0.0106939	18205	0.00108423	19.7576
	rs2239640	0.0509655	0.0106776	18216	0.00124914	22.7803
	rs2239641	0.051182	0.0106771	18216	0.00125986	22.9761
	rs2284889	0.0512135	0.0106776	18216	0.00126132	23.0026
	rs2284890	0.0512958	0.010678	18215	0.00126533	23.0746
	rs2300774	0.0524152	0.0106784	18216	0.00132092	24.0911
	rs2300775	0.052225	0.0106784	18216	0.00131135	23.9162
	rs2300777	0.0518613	0.0106774	18216	0.00129343	23.5891
	rs2300778	0.051538	0.0106776	18216	0.00127733	23.2951
	rs2300780	0.0520025	0.0106771	18216	0.00130055	23.7191
	rs2638904	0.0472153	0.0106777	18215	0.0010723	19.5508
	rs28703642	0.0525302	0.0117964	18217	0.00108735	19.8277
	rs290833	-0.0497374	0.0111376	17789	0.0011198	19.9402
	rs34221479	0.0486579	0.0107011	18108	0.00114047	20.6729
	rs35161940	-0.0806041	0.0167641	18213	0.00126771	23.1157
	rs35587059	0.0479071	0.010682	18207	0.0011035	20.1115
	rs3761717	0.0496186	0.0106791	18217	0.00118366	21.586
	rs3804139	0.0486429	0.0106791	18215	0.00113775	20.7455
	rs3804140	0.0488296	0.0106791	18215	0.00114648	20.9049
	rs4078432	-0.0608929	0.0133764	17789	0.00116359	20.7209
	rs41300431	0.0478842	0.0106789	18216	0.00110255	20.104
	rs4617508	-0.0532474	0.0114727	18197	0.00118237	21.5387
	rs55764236	-0.0539305	0.0116046	17789	0.00121263	21.5952
	rs56970041	0.0724144	0.0164471	18217	0.001063	19.3832
	rs61865709	-0.052664	0.0118775	17789	0.00110394	19.6574
	rs62504370	0.0634828	0.01265	17285	0.0014549	25.1816
	rs62504402	0.0655608	0.01282	16874	0.00154746	26.1492
	rs62504403	0.0681159	0.0127883	16981	0.00166794	28.3673
	rs7095708	-0.0532727	0.011471	18197	0.00118383	21.5654
	rs7100916	-0.0527558	0.0118798	17789	0.00110737	19.7186
	rs7234058	-0.0945759	0.0194091	16874	0.00140515	23.741
	rs76420385	-0.0928607	0.0193876	16874	0.00135771	22.9384
	rs7826267	-0.0839071	0.0199131	17586	0.00100859	17.753
	rs78782849	-0.0924946	0.0194004	16874	0.00134526	22.7279
	rs7906464	-0.0531513	0.011893	17789	0.00112151	19.9708
	rs7911287	-0.0532216	0.0114716	18198	0.00118139	21.522
	rs79329601	-0.0929742	0.0194034	16874	0.00135882	22.9572
	rs8003149	0.0538798	0.0116888	18213	0.00116526	21.2454
	rs8096144	-0.0856058	0.0191756	17405	0.00114377	19.9278
	rs921306	0.0493866	0.0109127	17789	0.00115002	20.4789
	rs9846149	0.0508689	0.0106778	18216	0.00124437	22.6932
	rs9852239	0.050937	0.0106789	18216	0.00124745	22.7494
	rs9858727	0.0520193	0.0106791	18216	0.0013009	23.7255
	rs9859260	0.0494075	0.0106791	18217	0.00117363	21.4027
	rs9859401	0.050037	0.0106791	18217	0.00120368	21.9515
	rs9863872	0.0508821	0.0106775	18216	0.00124509	22.7064
	rs9867473	0.0500323	0.0107046	18089	0.00120621	21.843
	rs9877119	0.049323	0.0106791	18217	0.00116962	21.3295
	rs9990392	0.0485656	0.0106882	18215	0.00113222	20.6445
family Prevotellaceae	rs10131942	0.0701212	0.0158326	14871	0.00131729	19.6126
	rs10779530	-0.0748841	0.0147263	14871	0.00173578	25.8542
	rs11045908	-0.0596148	0.0135514	14871	0.00129967	19.3499
	rs11102139	0.0838689	0.016784	14868	0.0016766	24.9661
	rs11151191	-0.0794174	0.0172691	14062	0.00150172	21.146
	rs11151192	-0.0812838	0.0173612	14062	0.00155641	21.9173
	rs11151195	-0.0808143	0.0172638	14062	0.00155589	21.91
	rs111795168	-0.076609	0.0165791	14769	0.00144364	21.3491
	rs111996655	-0.0753146	0.0162736	14764	0.00144863	21.4157
	rs12057990	0.0589878	0.0132268	14867	0.00133601	19.8863
	rs12118202	-0.0751986	0.0147265	14869	0.00175056	26.0712
	rs12142231	-0.0762138	0.016278	14769	0.00148207	21.9182
	rs12143482	-0.0756775	0.0160051	14770	0.00151139	22.354
	rs12612711	-0.0581549	0.0118076	14859	0.00162988	24.2546
	rs12873417	0.0580183	0.0128473	14871	0.00136952	20.3914
	rs13005458	-0.0577487	0.0117231	14864	0.00162989	24.263
	rs13026139	-0.0576726	0.0117994	14860	0.00160511	23.8871
	rs13069367	-0.0539768	0.0119687	14860	0.0013668	20.3357
	rs148376875	0.084515	0.0179163	14289	0.00155486	22.2489
	rs17260438	-0.0746654	0.0160051	14770	0.0014713	21.7601
	rs2206481	-0.0544918	0.0117501	14808	0.00145028	21.504
	rs2206482	-0.0569105	0.0117486	14808	0.00158207	23.4612
	rs2278540	0.0554249	0.0123265	14847	0.00135989	20.215
	rs2278541	0.0550107	0.0123253	14847	0.00133991	19.9177
	rs2322142	-0.0598326	0.0132963	14869	0.00136001	20.2468
	rs34071565	-0.1567	0.0347882	8136	0.0024876	20.2846
	rs34660375	-0.0805894	0.0178291	14289	0.00142782	20.4284
	rs3758087	0.0564199	0.0124655	14871	0.00137565	20.4827
	rs3805025	-0.0646282	0.0145508	14871	0.00132481	19.7247
	rs3805026	-0.0645999	0.0144394	14870	0.00134423	20.0129
	rs3860225	0.083936	0.0167936	14871	0.00167703	24.9776
	rs4493272	-0.0604992	0.0118027	14867	0.00176419	26.271
	rs4685827	-0.0679529	0.0145407	14867	0.00146684	21.8366
	rs55780618	-0.0750798	0.0160073	14770	0.00148725	21.9964
	rs6087027	-0.0527606	0.0116223	14809	0.00138965	20.6052
	rs6720263	-0.0595484	0.0117923	14871	0.00171182	25.4967
	rs6733556	-0.0602463	0.0117927	14870	0.0017521	26.0959
	rs7226722	-0.0873727	0.017237	14062	0.00182385	25.6902
	rs7252711	-0.0740876	0.0161926	14540	0.0014377	20.9314
	rs74442976	0.0905896	0.0185305	14869	0.00160474	23.896
	rs74999593	-0.0754887	0.0165789	14769	0.00140182	20.7297
	rs75982374	0.0802416	0.0180381	13480	0.00146585	19.7857
	rs77380553	-0.0773747	0.0167375	13954	0.00152916	21.3676
	rs7975087	-0.0601448	0.0135454	14871	0.00132403	19.713
	rs8095689	-0.0823658	0.017227	14061	0.00162313	22.8567
	rs912860	-0.229046	0.0483124	3479	0.00641915	22.4636
	rs926496	-0.0530523	0.0117245	14809	0.00138068	20.4721
	rs9586501	0.0592681	0.0127329	14868	0.00145513	21.6634
	rs9952932	-0.0884173	0.0172631	14061	0.00186214	26.2286
	rs9953173	-0.087629	0.017264	14061	0.00182895	25.7603
	rs9958960	-0.0914807	0.0173611	14061	0.00197074	27.7614
	rs9967134	-0.0864117	0.0174499	14056	0.00174157	24.5187
family Rikenellaceae	rs10217435	-0.0883756	0.0197506	17679	0.00113124	20.0195
	rs10832801	-0.0534763	0.0122666	17199	0.0011038	19.003
	rs1107244	0.0874428	0.0170522	17680	0.00148511	26.2929
	rs11088466	-0.0481039	0.0106807	17680	0.001146	20.2822
	rs11841382	0.0795925	0.0178915	17680	0.0011181	19.7879
	rs12346296	-0.087879	0.0197481	17679	0.00111885	19.8001
	rs12350642	-0.087879	0.0197481	17679	0.00111885	19.8001
	rs12584670	0.0816229	0.0185902	17680	0.00108918	19.2756
	rs12787142	-0.104425	0.0208564	17547	0.00142661	25.0656
	rs12787515	-0.0955819	0.0206752	17544	0.00121673	21.3698
	rs1322804	0.0788333	0.0159694	17679	0.00137653	24.3665
	rs1575380	0.0808999	0.0159651	17680	0.00145025	25.6747
	rs1575381	0.0811833	0.0159632	17680	0.00146075	25.861
	rs1575382	0.0811423	0.0159647	17680	0.001459	25.8299
	rs1575383	0.0811833	0.0159632	17680	0.00146075	25.861
	rs1590303	0.0807785	0.0159685	17679	0.00144537	25.5867
	rs1590305	0.0802672	0.0159702	17679	0.00142684	25.2584
	rs17055723	0.0803695	0.015965	17680	0.00143133	25.3394
	rs17055728	0.0808481	0.0159648	17680	0.00144844	25.6427
	rs17055747	0.0812225	0.0159641	17680	0.00146199	25.8829
	rs17055871	0.0841658	0.0170307	17680	0.0013795	24.4205
	rs1923716	0.0752441	0.0159674	17678	0.00125457	22.2037
	rs1923717	0.0802913	0.0159609	17680	0.00142928	25.303
	rs1923718	0.0803452	0.0159604	17680	0.00143129	25.3387
	rs1923719	0.0799109	0.01596	17680	0.00141596	25.0668
	rs1939881	-0.105589	0.0206213	17434	0.00150162	26.2157
	rs2044028	-0.0498104	0.0107458	17676	0.0012141	21.484
	rs2150411	-0.0475944	0.0106805	17680	0.00112191	19.8554
	rs2224659	0.0790958	0.0159684	17679	0.00138587	24.5321
	rs2297256	-0.0475892	0.0106807	17680	0.00112163	19.8504
	rs2323487	0.0864514	0.0170237	17680	0.00145653	25.7861
	rs2447496	-0.0549203	0.0121904	17199	0.00117872	20.2944
	rs2450745	-0.0792367	0.0184108	17680	0.00104658	18.5208
	rs2833282	0.0711137	0.0156966	17680	0.0011596	20.5232
	rs2836934	-0.0484867	0.0106854	17680	0.00116325	20.5879
	rs34027519	0.0800539	0.0159657	17680	0.00142001	25.1387
	rs34299625	-0.104911	0.0205831	17547	0.00147835	25.9761
	rs34733323	-0.0997033	0.0206976	17545	0.00132085	23.2023
	rs35078720	0.080305	0.015965	17680	0.00142904	25.2986
	rs35308611	0.080285	0.0159655	17680	0.00142824	25.2845
	rs36021379	-0.0656005	0.0144903	17199	0.00119026	20.4932
	rs36125440	-0.0983484	0.020767	17546	0.0012766	22.4253
	rs3764077	0.0837908	0.0170649	17680	0.00136179	24.1066
	rs4264350	-0.0526393	0.0108555	17668	0.0013291	23.5111
	rs4306975	0.0532958	0.0117357	17199	0.00119768	20.6212
	rs4421867	0.080956	0.0159648	17680	0.00145231	25.7112
	rs4435115	0.080824	0.0159649	17680	0.00144757	25.6272
	rs4436664	0.0804159	0.0159648	17680	0.00143301	25.3692
	rs4514540	0.0805252	0.0159649	17680	0.00143689	25.4379
	rs4575409	0.0811833	0.0159632	17680	0.00146075	25.861
	rs4578521	0.0805252	0.0159649	17680	0.00143689	25.4379
	rs4783173	0.0481514	0.0110006	17086	0.00112011	19.1574
	rs5000542	0.0803867	0.0159655	17680	0.00143185	25.3485
	rs5010916	0.0779912	0.015965	17680	0.00134798	23.8618
	rs55796046	0.0805655	0.0159658	17666	0.00143931	25.4607
	rs55903929	0.076296	0.0159713	17678	0.00128923	22.8179
	rs55963355	0.0806028	0.0159633	17680	0.00143995	25.4921
	rs56406841	0.0812236	0.0159632	17680	0.0014622	25.8866
	rs59663348	0.0570915	0.0125048	17678	0.00117774	20.8422
	rs61424289	-0.0867954	0.0197517	17679	0.00109107	19.3079
	rs61741563	-0.147813	0.0336209	8478	0.00227469	19.3242
	rs61946576	0.0848828	0.0170306	17680	0.0014031	24.8388
	rs61946592	0.0853559	0.01703	17680	0.00141886	25.1183
	rs61978199	-0.152284	0.033839	8478	0.00238312	20.2476
	rs61978202	-0.151293	0.0336194	8478	0.00238304	20.2469
	rs61978203	-0.150759	0.0337548	8478	0.00234736	19.943
	rs62532512	-0.0504257	0.0107399	17672	0.00124587	22.042
	rs6563550	0.0855828	0.0170613	17680	0.00142118	25.1594
	rs6563551	0.0868465	0.0170528	17680	0.00146486	25.9337
	rs67281112	0.0635814	0.0137451	17199	0.00124256	21.395
	rs6744030	0.0696747	0.0157103	17564	0.00111859	19.6667
	rs6837275	0.0570355	0.011887	17199	0.00133679	23.0195
	rs7140071	0.0799373	0.0159687	17679	0.00141543	25.0561
	rs73180681	0.0837726	0.0170536	17680	0.00136301	24.1282
	rs7324216	0.0852905	0.0170445	17677	0.00141452	25.0371
	rs7329262	0.0799472	0.0159683	17677	0.00141601	25.0635
	rs7334359	0.080319	0.0159655	17679	0.00142953	25.306
	rs7335244	0.0809878	0.0159652	17679	0.00145345	25.73
	rs7337526	0.0840593	0.0170254	17680	0.00137688	24.3741
	rs74474130	0.137747	0.0295688	11055	0.00195925	21.6981
	rs77885767	-0.156209	0.0336482	8478	0.00253568	21.5471
	rs7832304	-0.0724262	0.016063	16912	0.00120066	20.3276
	rs7988812	0.0810089	0.0159638	17680	0.00145438	25.7479
	rs7989845	0.081055	0.0159638	17680	0.00145604	25.7773
	rs7994056	0.0809231	0.0159639	17680	0.0014513	25.6933
	rs7994129	0.0751768	0.0165352	17677	0.00116797	20.6681
	rs8130320	-0.048924	0.0106843	17680	0.00118454	20.9652
	rs8132143	-0.0473571	0.0106797	17680	0.00111092	19.6607
	rs8132424	-0.0474743	0.0106797	17680	0.00111642	19.7582
	rs9389714	-0.0636841	0.0143416	17680	0.00111405	19.7161
	rs9578457	-0.141478	0.0315848	9400	0.00212996	20.0601
	rs9594204	0.0761032	0.0159712	17678	0.00128274	22.7028
	rs9594205	0.081187	0.0159637	17680	0.00146078	25.8615
	rs9594206	0.0816222	0.0159631	17680	0.00147659	26.1418
	rs9594207	0.080892	0.0159632	17680	0.00145031	25.6757
	rs9594208	0.0807889	0.0159631	17680	0.00144662	25.6105
	rs9594209	0.0809682	0.0159631	17680	0.00145305	25.7244
	rs9594210	0.0816205	0.0159597	17680	0.00147716	26.1518
	rs9594211	0.0820011	0.0159595	17680	0.00149097	26.3967
	rs9603191	0.0750703	0.0159664	17678	0.00124895	22.1041
	rs9603195	0.0790958	0.0159684	17679	0.00138587	24.5321
	rs9603200	0.0811833	0.0159632	17680	0.00146075	25.861
	rs9603201	0.0807345	0.0159642	17680	0.00144448	25.5725
	rs9603202	0.0807123	0.0159643	17680	0.00144368	25.5583
	rs9603203	0.080714	0.0159632	17680	0.00144393	25.5627
	rs9603204	0.0799109	0.01596	17680	0.00141596	25.0668
	rs9603205	0.0803931	0.0159601	17680	0.00143305	25.3698
	rs9603206	0.0812428	0.0159607	17680	0.00146335	25.907
	rs9603207	0.0813196	0.0159598	17680	0.00146628	25.959
	rs9603208	0.0821173	0.0159596	17680	0.00149519	26.4715
	rs9603209	0.0815203	0.0159577	17679	0.00147397	26.0939
	rs9805695	0.081055	0.0159638	17680	0.00145604	25.7773
family Victivallaceae	rs11671100	-0.160034	0.0349472	3331	0.00625606	20.9575
	rs11764871	0.127099	0.025656	3909	0.00623912	24.5293
	rs2546105	0.126643	0.0257111	3917	0.00615589	24.2496
	rs2944282	-0.124197	0.0257026	3555	0.00652505	23.3358
	rs34962571	-0.186945	0.0418412	3237	0.00612928	19.9505
	rs4396289	-0.152918	0.0288525	3913	0.00712739	28.0753
	rs61702987	0.145501	0.0300007	3906	0.00598591	23.5097
	rs62570196	-0.246101	0.0483077	3091	0.00832655	25.9367
	rs6545794	-0.197786	0.0410495	3916	0.00589336	23.2034
	rs7077363	0.148942	0.0318366	3912	0.00556365	21.8756
	rs7314815	0.101088	0.0225594	3912	0.00510649	20.0688
	rs7627405	-0.134158	0.0301427	3555	0.00554134	19.7981
	rs7860510	0.164855	0.0375128	3912	0.00491258	19.303
genus Eubacterium nodatum group	rs10130434	-0.161054	0.0340632	3295	0.0067388	22.3414
	rs10263623	0.193496	0.0439023	3080	0.0062674	19.4127
	rs10458299	-0.187753	0.041969	3271	0.00608115	20.0009
	rs10905594	0.153408	0.0339942	3295	0.00614264	20.3527
	rs11006576	-0.110167	0.024593	3295	0.00605327	20.0548
	rs11256279	0.157966	0.0341654	3295	0.006446	21.3644
	rs11256282	0.15479	0.0339874	3295	0.00625563	20.7295
	rs113893692	-0.185107	0.0403573	3195	0.00654155	21.0247
	rs1158959	0.157588	0.0341831	3295	0.00640882	21.2404
	rs12147432	-0.186263	0.0341516	3271	0.00901198	29.7281
	rs12881844	-0.158095	0.0336742	3271	0.00669335	22.028
	rs12888970	-0.175708	0.0341966	3271	0.00800652	26.3846
	rs12889944	-0.165224	0.0342207	3271	0.00707623	23.297
	rs12890135	-0.164774	0.0335313	3270	0.00733048	24.1329
	rs12897317	-0.169172	0.0341345	3294	0.0074015	24.5474
	rs1304116	0.120454	0.0271475	3294	0.00594114	19.6751
	rs2357118	-0.154696	0.0335563	3271	0.00645535	21.2396
	rs34008056	0.164947	0.0362776	3295	0.00623506	20.6609
	rs34029790	-0.162208	0.0342129	3271	0.00682507	22.4645
	rs34195214	0.166515	0.036268	3295	0.00635678	21.0668
	rs34273878	-0.174731	0.0340368	3295	0.00793463	26.3377
	rs34297067	-0.186907	0.0341475	3271	0.00907593	29.941
	rs34860830	-0.165665	0.034229	3271	0.00711044	23.4105
	rs35337287	-0.175857	0.0340341	3295	0.0080377	26.6826
	rs35598171	0.169446	0.036617	3270	0.00650598	21.4008
	rs35778972	0.164914	0.0362786	3295	0.00623224	20.6515
	rs35883366	-0.165452	0.0342869	3271	0.0070685	23.2714
	rs4255714	-0.163973	0.0336468	3271	0.00720835	23.7352
	rs4432189	-0.168681	0.03414	3295	0.00735432	24.3972
	rs4502131	-0.161975	0.0341203	3271	0.00684234	22.5217
	rs4542578	-0.159743	0.0340056	3295	0.00665252	22.0535
	rs4609756	-0.168681	0.03414	3295	0.00735432	24.3972
	rs61841040	0.160621	0.0341609	3295	0.00666479	22.0944
	rs61969852	-0.160422	0.0335176	3270	0.00695665	22.8936
	rs6818880	-0.110081	0.0245964	3291	0.00604942	20.0176
	rs7146815	-0.162397	0.0340576	3295	0.00685311	22.723
	rs77910827	0.201788	0.0413568	3271	0.00722551	23.7921
	rs7827125	0.1223	0.0271331	3294	0.00612996	20.3043
	rs7880204	-0.125454	0.0275303	3294	0.00626459	20.753
	rs9425984	-0.130234	0.0292347	3294	0.00598852	19.833
genus Ruminococcus gnavus group	rs10039058	-0.114024	0.0226954	6400	0.00392848	25.2336
	rs10043038	-0.0895836	0.0202843	6397	0.00303975	19.4985
	rs10054585	-0.089736	0.0202322	6401	0.00306383	19.6657
	rs10054604	-0.089736	0.0202322	6401	0.00306383	19.6657
	rs10070691	-0.0905165	0.0202354	6401	0.00311622	20.0031
	rs10071259	-0.114526	0.0226852	6401	0.00396592	25.479
	rs10858049	0.0879747	0.0196203	6401	0.00313109	20.0988
	rs10940770	-0.0934427	0.020231	6401	0.00332172	21.3266
	rs10942121	-0.0942507	0.0213427	6326	0.0030733	19.4954
	rs11102814	0.0863521	0.0196779	6328	0.00303392	19.251
	rs11128172	-0.0807956	0.0179381	6401	0.00315938	20.2809
	rs11587400	0.0864596	0.019443	6401	0.00307973	19.7681
	rs11597105	0.114673	0.0250653	6328	0.00329667	20.9237
	rs11864644	-0.139804	0.0318253	6241	0.00308245	19.2909
	rs12124711	0.0890901	0.0196219	6401	0.00321022	20.6083
	rs12136548	0.0901946	0.0196476	6401	0.00328146	21.0672
	rs12402335	0.08911	0.0196876	6327	0.0032275	20.48
	rs12513491	-0.0922451	0.0202345	6401	0.00323628	20.7762
	rs12515623	-0.0958098	0.0213519	6327	0.00317226	20.1284
	rs12652689	-0.104582	0.0229396	6327	0.00327432	20.7781
	rs12653275	-0.108639	0.0228564	6327	0.00355805	22.585
	rs12653463	-0.0913768	0.0202317	6401	0.00317671	20.3926
	rs12659196	-0.116496	0.0231127	6326	0.00399992	25.3971
	rs12659207	-0.109071	0.0228475	6327	0.00358906	22.7825
	rs12989336	-0.0846861	0.0187936	6401	0.00316213	20.2987
	rs13161892	-0.089462	0.0202335	6401	0.00304481	19.5433
	rs13163520	-0.127377	0.0233883	6326	0.00466688	29.6517
	rs13166543	-0.0893511	0.0202318	6401	0.00303782	19.4982
	rs13166733	-0.107907	0.0230758	6328	0.00344364	21.8597
	rs13174809	-0.0894204	0.0202318	6401	0.00304252	19.5285
	rs13176281	-0.112122	0.0231159	6328	0.00370412	23.5194
	rs13179441	-0.0905586	0.020232	6401	0.00312017	20.0285
	rs13180307	-0.114251	0.0228762	6327	0.00392683	24.9351
	rs13180887	-0.0901145	0.0202312	6401	0.00308998	19.8341
	rs1472354	-0.111964	0.0228742	6327	0.00377246	23.9511
	rs1472609	-0.086975	0.017875	6399	0.00368621	23.6679
	rs1496279	-0.087722	0.0184167	6236	0.00362501	22.6805
	rs16886724	-0.0907614	0.0202319	6401	0.00313415	20.1185
	rs16886734	-0.0890721	0.0202638	6401	0.00300944	19.3155
	rs16886738	-0.0888982	0.0202663	6401	0.00299699	19.2354
	rs17631095	-0.114297	0.0228748	6327	0.0039305	24.9585
	rs1908700	-0.105708	0.0228731	6327	0.00336438	21.3515
	rs2102146	-0.0823702	0.0178851	6401	0.00330273	21.2042
	rs2132502	-0.0816244	0.0181693	6401	0.00314303	20.1757
	rs28374963	0.0877801	0.0196823	6327	0.00313386	19.884
	rs2909242	-0.0909965	0.018351	6401	0.00382663	24.5807
	rs2962235	-0.0832645	0.017873	6400	0.00337966	21.6964
	rs3011257	-0.115634	0.0249081	6401	0.00335572	21.5456
	rs3124783	-0.11599	0.0249099	6401	0.00337581	21.675
	rs329887	-0.0819841	0.0178303	6397	0.00329407	21.1352
	rs329889	-0.0810273	0.0178837	6397	0.00319875	20.5217
	rs329892	-0.0811361	0.0178458	6398	0.00322041	20.6643
	rs329894	-0.0806949	0.0178745	6398	0.0031754	20.3746
	rs329899	-0.0845979	0.0178481	6398	0.00349921	22.4595
	rs329903	-0.08827	0.0200611	6401	0.0030155	19.3545
	rs34575570	0.0820674	0.0177076	6400	0.00334495	21.4728
	rs34867396	-0.10483	0.0228697	6327	0.00330989	21.0046
	rs35326214	-0.123768	0.0230712	6327	0.00452797	28.7697
	rs36058922	-0.11163	0.0228798	6328	0.00374767	23.7969
	rs4388134	-0.0904997	0.0203544	6399	0.00307982	19.7625
	rs62167033	0.185289	0.0396295	5194	0.00419117	21.8522
	rs62349875	-0.11279	0.0226851	6400	0.00384773	24.7128
	rs67084241	-0.0907904	0.0202379	6399	0.00313527	20.1194
	rs67308382	-0.0907614	0.0202319	6401	0.00313415	20.1185
	rs6861096	-0.0913257	0.0202376	6400	0.00317183	20.3579
	rs6861651	-0.0898529	0.0202498	6399	0.00306743	19.6827
	rs6861985	-0.107447	0.0230784	6326	0.00341479	21.6691
	rs6863988	-0.0884689	0.0202337	6401	0.00297776	19.1116
	rs6868279	-0.0813833	0.0181667	6401	0.00312543	20.0624
	rs6893333	-0.121344	0.0231491	6327	0.00432401	27.4682
	rs6895524	-0.0818194	0.0181642	6401	0.00315977	20.2835
	rs71599205	-0.113786	0.0231057	6328	0.00381777	24.2438
	rs7710079	-0.0887958	0.0202339	6401	0.00299968	19.2527
	rs78399089	0.144445	0.0326618	5944	0.00327959	19.5514
	rs934940	-0.105045	0.0229588	6309	0.00330713	20.9273
genus Lachnoclostridium	rs1006268	-0.0479828	0.0107798	17840	0.00110936	19.8108
	rs1030431	-0.050829	0.0114532	17915	0.00109819	19.6935
	rs1031599	-0.078627	0.0175644	17398	0.00115047	20.0367
	rs1033549	-0.0507923	0.0108468	17836	0.00122791	21.9254
	rs10854245	-0.0521269	0.0109474	17841	0.00126921	22.6702
	rs10957054	-0.0509397	0.0113866	17922	0.00111545	20.0113
	rs11996829	-0.0507416	0.0113584	17922	0.0011123	19.9546
	rs12481174	-0.0521345	0.0111055	17839	0.00123386	22.0355
	rs12566975	-0.0468097	0.0105787	17921	0.00109137	19.5776
	rs13263105	-0.0504131	0.0113577	17922	0.0010981	19.6995
	rs13277801	-0.0506881	0.0113557	17922	0.00111049	19.9221
	rs1528479	-0.0497798	0.0111919	17477	0.00113068	19.781
	rs1529367	-0.0516967	0.0113601	17922	0.00115417	20.7067
	rs1529368	-0.0516448	0.0113839	17922	0.00114706	20.5789
	rs1993453	-0.0508698	0.0113559	17922	0.00111843	20.0647
	rs1997204	-0.108075	0.0242022	14138	0.00140844	19.9378
	rs2016886	-0.0507846	0.0113812	17922	0.00110973	19.9084
	rs2024615	-0.0504187	0.0108227	17842	0.00121489	21.7
	rs2024617	-0.0518137	0.0108301	17841	0.00128129	22.8862
	rs2024618	-0.050838	0.0108679	17841	0.00122499	21.8794
	rs2024619	-0.0502064	0.0107429	17842	0.00122266	21.8389
	rs2143855	-0.0543425	0.01082	17838	0.00141211	25.2219
	rs2143856	-0.052723	0.0107722	17842	0.0013408	23.9519
	rs2179821	-0.0475749	0.0107045	17842	0.00110585	19.7502
	rs2385421	0.0746186	0.0180734	17903	0.000951206	17.0438
	rs2876527	-0.0488355	0.0106717	17842	0.00117232	20.9388
	rs2876535	-0.0557365	0.0110869	17841	0.00141456	25.2701
	rs3790176	-0.0547788	0.0110823	17832	0.00136826	24.4295
	rs3790181	-0.0515884	0.010768	17842	0.00128478	22.95
	rs3821998	-0.0864066	0.0192519	17920	0.00112284	20.1417
	rs3827978	-0.0546002	0.0112199	17842	0.00132554	23.679
	rs3950143	-0.0517934	0.0107144	17842	0.00130798	23.365
	rs4405817	-0.0493861	0.0107684	17842	0.00117747	21.0309
	rs4738679	-0.0520267	0.011404	17921	0.00116003	20.8106
	rs4813351	-0.0542066	0.0110229	17831	0.0013544	24.1804
	rs4813352	-0.0548636	0.0108163	17842	0.00143992	25.7253
	rs4813353	-0.0513733	0.0109074	17842	0.0012418	22.1812
	rs4814838	-0.0480432	0.0107807	17842	0.00111183	19.8571
	rs4814842	-0.0490094	0.0108919	17842	0.00113347	20.2441
	rs4814843	-0.0506589	0.0106671	17842	0.00126248	22.5512
	rs4814844	-0.0490736	0.0106729	17842	0.00118351	21.1388
	rs512541	0.0502166	0.0106466	17913	0.00124042	22.2447
	rs575175	-0.0499534	0.0106635	17910	0.00122379	21.9425
	rs6035269	-0.0497671	0.0110439	17826	0.00113786	20.3044
	rs6035270	-0.0559317	0.0110177	17825	0.00144371	25.7684
	rs6035276	-0.0496778	0.0109777	17832	0.0011471	20.4762
	rs6035283	-0.0515291	0.0107733	17840	0.00128073	22.8749
	rs6035284	-0.0547237	0.0108128	17842	0.00143354	25.611
	rs6035293	-0.0539952	0.0108127	17842	0.00139571	24.9342
	rs6035302	-0.0484099	0.0108773	17842	0.00110893	19.8053
	rs6035303	-0.053801	0.0110786	17841	0.00132013	23.581
	rs6035306	-0.0491203	0.0108911	17842	0.00113878	20.339
	rs6045950	-0.0494894	0.0110265	17823	0.00112897	20.1421
	rs6045976	-0.0511865	0.0107682	17842	0.00126484	22.5933
	rs6045980	-0.051367	0.0109054	17841	0.00124202	22.1839
	rs6045989	-0.050184	0.0109914	17842	0.001167	20.8436
	rs6045996	-0.0510935	0.0107688	17842	0.0012601	22.5085
	rs6046001	-0.0537235	0.0108165	17842	0.00138075	24.6666
	rs6046009	-0.049065	0.0106776	17842	0.00118205	21.1128
	rs6046010	-0.050424	0.0109072	17842	0.00119642	21.3697
	rs6046012	-0.0500601	0.0107095	17842	0.00122312	21.8472
	rs6046013	-0.0502529	0.0107119	17842	0.001232	22.0059
	rs6075497	-0.0557756	0.0111993	17841	0.00138831	24.8005
	rs6075498	-0.0553301	0.0111995	17841	0.0013662	24.405
	rs6075500	-0.0569327	0.0111984	17841	0.00144664	25.8441
	rs6075501	-0.0493527	0.0107683	17842	0.00117592	21.0031
	rs6075502	-0.0501666	0.0108978	17842	0.0011863	21.1887
	rs6075505	-0.0492722	0.0106726	17842	0.00119316	21.3113
	rs6081560	-0.0539191	0.0108121	17842	0.00139193	24.8667
	rs6081562	-0.0567782	0.011221	17841	0.00143304	25.6006
	rs6081565	-0.0551201	0.0112269	17839	0.00134941	24.1019
	rs6081568	-0.0549009	0.0112032	17841	0.00134423	24.012
	rs6081571	-0.0565071	0.010934	17841	0.00149479	26.7054
	rs6081576	-0.0543559	0.0112449	17842	0.0013079	23.3635
	rs6106056	-0.0500881	0.0110895	17842	0.00114211	20.3986
	rs6106063	-0.0526682	0.0108694	17842	0.00131423	23.4768
	rs6106066	-0.0502974	0.0106515	17841	0.00124827	22.2957
	rs6112304	-0.0570687	0.0112221	17842	0.00144736	25.8583
	rs6112307	-0.0551577	0.0112225	17841	0.00135214	24.1536
	rs6112308	-0.0542939	0.0112223	17842	0.00131017	23.4041
	rs6112314	-0.0561715	0.0108174	17842	0.00150899	26.961
	rs6112319	-0.0526696	0.0112024	17823	0.00123873	22.1028
	rs6112328	-0.0494217	0.0106523	17840	0.00120512	21.5228
	rs6112331	-0.0483776	0.010674	17841	0.00115005	20.5395
	rs615997	0.0511752	0.0106491	17911	0.00128771	23.0913
	rs61915982	0.0809711	0.0173571	16773	0.00129578	21.7598
	rs61915992	0.0803876	0.0172209	16773	0.00129746	21.7879
	rs62028349	0.0469989	0.0105971	17922	0.00109633	19.6677
	rs62285313	0.0864203	0.0181565	16991	0.00133158	22.6524
	rs6498001	0.0468982	0.0105966	17922	0.00109173	19.5852
	rs6982486	-0.0506976	0.0113583	17922	0.00111039	19.9203
	rs6985620	-0.0514684	0.0113608	17919	0.00114406	20.5217
	rs7005978	-0.050404	0.0113642	17920	0.00109658	19.6701
	rs7007181	-0.0512425	0.0113891	17918	0.0011285	20.241
	rs721489	-0.0512077	0.0107699	17842	0.00126547	22.6045
	rs7268057	-0.047639	0.0107055	17842	0.00110864	19.8
	rs7269490	-0.0518869	0.0116664	17397	0.00113572	19.7783
	rs72829893	0.117472	0.0268103	12404	0.00154538	19.1954
	rs73232901	-0.0862444	0.0192635	17920	0.00111729	20.042
	rs7617141	-0.0781111	0.0176643	17398	0.00112266	19.5517
	rs78068103	0.0886199	0.0194248	17477	0.0011895	20.8113
	rs789029	-0.0641289	0.0137974	17922	0.00120393	21.6005
	rs8121292	-0.0540857	0.0108158	17838	0.00139989	25.0034
	rs825045	-0.10818	0.0247596	13476	0.00141459	19.0872
	rs983812	-0.050522	0.0113568	17922	0.00110302	19.7879
	rs9901268	0.0906619	0.0208623	17199	0.00109684	18.8831
genus Lactococcus	rs10417872	0.118306	0.024522	4056	0.00570582	23.2641
	rs123059	-0.13671	0.0274694	3760	0.00654429	24.7555
	rs12621813	0.108423	0.0239978	4057	0.00500624	20.4025
	rs17168302	0.191857	0.0424761	4023	0.00504565	20.3915
	rs2293361	-0.199221	0.0430969	3787	0.00561099	21.3574
	rs34757988	0.122294	0.0228976	4055	0.00698545	28.5112
	rs4766997	0.114599	0.023839	4053	0.00566945	23.0979
	rs55910161	0.146426	0.0307367	3836	0.00588141	22.6827
	rs6674304	0.200758	0.0442121	3869	0.00530096	20.608
	rs757872	0.140799	0.027582	3792	0.00682506	26.0447
genus Ruminococcaceae UCG002	rs1044813	-0.0546003	0.0125231	17091	0.001111	19.007
	rs10898505	0.0618625	0.0150023	17097	0.000993548	17.0016
	rs10916131	-0.069333	0.0146753	17097	0.00130382	22.3179
	rs10927423	-0.0713617	0.0147712	17096	0.00136336	23.3371
	rs10927424	-0.0700497	0.0147845	17096	0.00131139	22.4464
	rs10927425	-0.0686081	0.014773	17096	0.00126001	21.5658
	rs10927426	-0.0694509	0.015722	16984	0.00114763	19.5115
	rs10927427	-0.0664902	0.014821	17082	0.00117683	20.1239
	rs10964441	-0.14906	0.034486	5346	0.00348252	18.6756
	rs11084307	-0.0529139	0.0115713	17003	0.00122833	20.9086
	rs11241746	-0.0554252	0.0120629	16997	0.00124051	21.1087
	rs113147300	-0.075842	0.0164562	16370	0.00129583	21.2377
	rs11607472	-0.0780229	0.0176325	16282	0.00120112	19.5778
	rs116974815	-0.189731	0.0396566	5819	0.00391823	22.882
	rs117226190	-0.133688	0.0279903	10610	0.00214547	22.8081
	rs11746143	-0.0576012	0.0121984	16651	0.00133732	22.2949
	rs11749444	-0.0569981	0.0120539	17095	0.00130627	22.3572
	rs11750293	-0.0578304	0.0120512	17094	0.00134531	23.0249
	rs12023531	-0.0708029	0.0147729	17096	0.00134182	22.9679
	rs12026045	-0.069439	0.0147877	17093	0.00128833	22.0473
	rs12031559	-0.0703413	0.0150491	17092	0.0012766	21.8449
	rs12033343	-0.0702421	0.0147915	17093	0.00131759	22.5486
	rs12405445	-0.065076	0.0147943	17097	0.00113042	19.3464
	rs12431415	0.0562552	0.0117004	17080	0.0013516	23.1138
	rs12434503	0.0534331	0.0115278	17089	0.00125565	21.4822
	rs12463378	-0.0522061	0.0112086	16994	0.00127493	21.6912
	rs12513663	-0.0553183	0.0120667	17087	0.00122845	21.0139
	rs12971317	-0.0518277	0.0116036	16997	0.00117236	19.9476
	rs12985584	-0.0527565	0.0116048	16995	0.00121459	20.6646
	rs15256	0.0732376	0.016834	17095	0.00110597	18.9253
	rs2073705	-0.0555731	0.0125241	17090	0.00115079	19.6874
	rs2265670	-0.0512404	0.0109287	17096	0.00128421	21.9805
	rs28620610	-0.0507514	0.011262	16988	0.001194	20.3056
	rs362417	-0.054863	0.0120984	17097	0.00120133	20.5614
	rs3848208	-0.0573828	0.0128828	17097	0.00115909	19.8376
	rs4413527	-0.0540352	0.0120979	16651	0.00119667	19.9473
	rs4457071	-0.0578781	0.0120526	17097	0.00134698	23.0576
	rs4806679	-0.0528437	0.0117447	16996	0.00118971	20.2419
	rs4836088	-0.055533	0.0120594	17084	0.00123973	21.2033
	rs55793120	0.137396	0.027414	11669	0.00214802	25.1148
	rs56266601	-0.0527305	0.0116054	16997	0.00121311	20.6419
	rs57079348	-0.076573	0.017282	16372	0.00119769	19.6296
	rs58365817	-0.0576482	0.012052	17094	0.00133669	22.8772
	rs58591149	-0.0762919	0.0172642	16373	0.00119129	19.5259
	rs59413630	-0.0756634	0.0172863	16371	0.00116893	19.1565
	rs59880871	-0.0558277	0.0120212	17085	0.00126079	21.5652
	rs60613323	-0.076174	0.0173147	16375	0.00118056	19.3522
	rs62371738	-0.0553211	0.012268	17094	0.00118815	20.332
	rs62374283	-0.0581341	0.0120654	17094	0.00135626	23.2126
	rs62374284	-0.0567913	0.0120734	17096	0.00129256	22.1236
	rs62374285	-0.0568229	0.0120655	17095	0.00129575	22.177
	rs62374287	-0.0576118	0.0120729	17096	0.00133023	22.7693
	rs6542556	0.050974	0.011406	17094	0.00116702	19.97
	rs67746927	-0.054237	0.0110357	16651	0.00144851	24.1512
	rs6793778	-0.0558706	0.0125258	17094	0.00116254	19.8932
	rs7120052	0.0624796	0.0135523	17097	0.00124162	21.252
	rs7155595	0.0569929	0.0116986	17084	0.00138733	23.7312
	rs7249614	-0.0492778	0.0110807	16651	0.00118635	19.7751
	rs72874194	-0.0770289	0.016725	16651	0.00127228	21.2092
	rs73531566	-0.07571	0.0164683	16370	0.00128943	21.1327
	rs73561250	-0.0763991	0.0172729	16373	0.00119344	19.5612
	rs73561254	-0.0761645	0.0172897	16372	0.0011839	19.4034
	rs73561259	-0.0761797	0.0172895	16371	0.00118447	19.4117
	rs76847269	0.163508	0.0356151	7654	0.00274617	21.0716
	rs77564310	-0.0713093	0.0140855	17000	0.00150537	25.6268
	rs79016051	-0.0887747	0.0189424	16937	0.00129511	21.9612
	rs7985747	-0.0757236	0.0172628	16376	0.0011736	19.2391
	rs882348	-0.0799946	0.0178618	17097	0.00117177	20.0549
genus Sellimonas	rs10226023	-0.119854	0.0269355	3154	0.00623846	19.7871
	rs10229799	-0.119208	0.0269347	3154	0.00617209	19.5752
	rs10229922	-0.119823	0.0269368	3154	0.00623459	19.7747
	rs10249740	-0.123748	0.0269026	3154	0.00666385	21.1454
	rs10804205	0.122615	0.0250936	3153	0.0075155	23.8607
	rs113144620	-0.160358	0.0355595	3154	0.00640644	20.3233
	rs113379006	-0.162759	0.0357025	3154	0.00654603	20.769
	rs1133878	-0.115708	0.0256368	3154	0.00641718	20.3576
	rs114478966	-0.161709	0.0356742	3154	0.00647261	20.5346
	rs11686065	-0.131216	0.0301777	3095	0.00607154	18.894
	rs12108049	-0.159749	0.035791	3140	0.00630451	19.9091
	rs12113766	-0.11888	0.0269297	3154	0.00614074	19.4752
	rs13200972	0.114019	0.0253816	3153	0.00635944	20.1668
	rs13417181	0.166509	0.0337521	3047	0.00792405	24.3214
	rs1476517	-0.11927	0.0269541	3154	0.00616969	19.5676
	rs1505357	0.122081	0.0251074	3154	0.00744029	23.6276
	rs17657328	0.114571	0.0253618	3154	0.00642881	20.3947
	rs1811326	0.11406	0.0251093	3154	0.00649983	20.6215
	rs1863429	-0.115308	0.0253496	3154	0.00651746	20.6778
	rs1867984	0.113832	0.0251091	3154	0.00647416	20.5395
	rs1972689	0.115014	0.0251067	3154	0.00660968	20.9723
	rs2006772	0.112721	0.0251036	3154	0.00635198	20.1494
	rs2014638	0.115512	0.0251075	3154	0.00666626	21.1531
	rs2016057	-0.125878	0.0256153	3154	0.00759841	24.1336
	rs2124587	-0.120711	0.0256783	3154	0.00695776	22.0845
	rs2187447	0.243457	0.0527695	3028	0.0069804	21.2712
	rs2303443	0.115066	0.0251505	3154	0.0065928	20.9184
	rs2371572	0.127349	0.0250862	3154	0.00810446	25.754
	rs2371573	0.119418	0.0251377	3153	0.00710673	22.5536
	rs2436661	0.114083	0.0251066	3154	0.00650386	20.6344
	rs2448810	-0.123102	0.025645	3154	0.00725272	23.0276
	rs2448945	-0.122749	0.0257499	3153	0.00715551	22.7095
	rs2470619	0.117896	0.0251148	3154	0.00693829	22.0223
	rs2554332	0.111914	0.0251046	3154	0.00626141	19.8603
	rs2554334	0.112802	0.0251079	3154	0.00635885	20.1714
	rs2554336	0.114135	0.0251092	3154	0.00650844	20.649
	rs2554345	0.112666	0.0251087	3154	0.00634324	20.1215
	rs2554358	-0.124696	0.0256707	3154	0.00742559	23.5805
	rs2570224	0.115069	0.0251016	3154	0.00661858	21.0008
	rs2570228	0.114838	0.0251081	3154	0.00658887	20.9059
	rs2570230	-0.124169	0.0256213	3154	0.00739162	23.4719
	rs2570233	0.114218	0.0251064	3154	0.00651927	20.6836
	rs2570235	0.115394	0.0251047	3154	0.00665418	21.1145
	rs2570236	0.116072	0.0251034	3154	0.00673274	21.3654
	rs2570237	0.117228	0.0251058	3154	0.00686534	21.7891
	rs2570251	0.112984	0.0251027	3154	0.00638194	20.2451
	rs2570252	0.111628	0.0251061	3154	0.00622893	19.7567
	rs2570253	0.113682	0.0251038	3154	0.00645992	20.4941
	rs2570258	0.114409	0.0251123	3154	0.00653794	20.7432
	rs2570260	0.113792	0.0251188	3153	0.00646669	20.5092
	rs2593167	0.114234	0.0251111	3154	0.00651869	20.6817
	rs2606130	-0.115823	0.0256401	3154	0.00642814	20.3926
	rs2606133	-0.119208	0.0256802	3154	0.0067857	21.5347
	rs2606147	-0.123058	0.0256387	3154	0.00725113	23.0225
	rs2622765	-0.119943	0.0257345	3154	0.00684027	21.709
	rs2623258	-0.120735	0.0256223	3154	0.00699077	22.19
	rs2623259	0.114522	0.0251027	3154	0.00655575	20.8001
	rs2623262	0.113834	0.0251047	3154	0.00647668	20.5476
	rs2652597	-0.116591	0.0256326	3154	0.0065169	20.676
	rs35344361	0.125702	0.0250927	3153	0.00789637	25.0795
	rs41816	0.132201	0.0291087	3154	0.00649729	20.6134
	rs4600608	-0.137152	0.0301702	3095	0.00663279	20.6522
	rs487637	0.126682	0.028151	3154	0.00637973	20.238
	rs553697	-0.153767	0.0339099	3047	0.00670319	20.549
	rs55953604	-0.161316	0.0356728	3154	0.0064419	20.4365
	rs56201224	-0.161522	0.0356732	3154	0.00645806	20.4881
	rs56203279	-0.124045	0.0269115	3154	0.00669122	21.2328
	rs6754674	0.120775	0.0251154	3154	0.0072784	23.1097
	rs67895020	0.113629	0.0251487	3154	0.00643105	20.4019
	rs691738	-0.120401	0.0256195	3154	0.00695395	22.0723
	rs7182917	0.111443	0.0251535	3154	0.00618522	19.6171
	rs72553859	-0.150458	0.0332626	3154	0.00644537	20.4476
	rs73073226	-0.160369	0.0355312	3154	0.00641749	20.3586
	rs73077365	-0.160565	0.035832	3140	0.00635416	20.0669
	rs74947509	-0.16073	0.035525	3154	0.00644846	20.4575
	rs77979921	-0.119651	0.0269286	3154	0.00622059	19.73
	rs919059	0.113234	0.0251098	3154	0.0064064	20.3232
order Desulfovibrionales	rs11599763	-0.0554862	0.0117486	15144	0.00147067	22.3017
	rs16851319	-0.0729137	0.0150954	15130	0.00153964	23.3276
	rs17791387	-0.0727501	0.0154369	15047	0.00147385	22.2068
	rs186073	0.0529219	0.0118542	14841	0.00134117	19.9283
	rs2692012	0.112244	0.0253553	13082	0.00149577	19.5939
	rs2838334	0.0569024	0.0124223	15144	0.00138361	20.9796
	rs3935584	-0.0524466	0.0115749	15142	0.00135404	20.5279
	rs4506934	-0.0953383	0.0201367	15037	0.00148851	22.413
	rs6058181	0.0836765	0.0166098	15076	0.00168059	25.3759
	rs62020470	-0.0573633	0.0129462	15144	0.00129474	19.6303
	rs72647048	-0.0772459	0.0170876	15144	0.0013476	20.4328
	rs9928243	-0.0544713	0.0117811	15143	0.00140974	21.3751
phylum Cyanobacteria	rs12555298	0.0974327	0.0219351	7096	0.00277274	19.7245
	rs2314810	-0.218257	0.0464571	3934	0.00557912	22.0602
	rs2553290	0.0962131	0.0202617	7113	0.00316003	22.5422
	rs2585223	0.111364	0.0247743	6911	0.00291528	20.2006
	rs584122	-0.151774	0.0326827	6922	0.00310581	21.5592
	rs61972390	0.107346	0.0242469	6486	0.0030128	19.594
	rs7148504	0.0800404	0.0176621	7118	0.0028769	20.5311
	rs76531781	-0.231868	0.0493393	3658	0.00600119	22.0728
	rs789068	-0.111385	0.0212922	7110	0.0038342	27.3584
	rs9864379	-0.138933	0.0268045	6922	0.0038662	26.8579
Beta for gut microbiotas represent change in standard deviation per 1 copy of effect allele
Abbreviations: SNPs, single nucleotide polymorphisms;SE,standard error;N,sample size.
