# Supplementary material for: Gut microbiota’s role in glioblastoma risk, with a focus on the mediating role of metabolites
Source: Front Neurol. 2024 Jul 3;15:1386885. doi: 10.3389/fneur.2024.1386885 (PMC11253649; doi:10.3389/fneur.2024.1386885)
Supplement: Supplementary file 4 [file Table_2.XLSX]

## Sheet: Sheet1
TableS2.MR results of gut microbiota on glioblastoma
Exposures	method	number of SNPs	beta	se	pval	or	lci95	uci95
family Erysipelotrichaceae	Inverse variance weighted	63	-0.575618	0.234381	0.014053	0.562357	0.355224	0.890269
	MR Egger	63	1.75589	1.3228	0.189322	5.78859	0.433096	77.3679
	Weighted median	63	-1.58921	0.329969	1.4629e-06	0.204087	0.106891	0.389664
family Prevotellaceae	Inverse variance weighted	52	-0.857627	0.227573	0.00016418	0.424167	0.271533	0.6626
	MR Egger	52	-0.538695	0.976058	0.583469	0.583509	0.086141	3.95262
	Weighted median	52	-1.18515	0.302817	9.09e-05	0.305701	0.168863	0.553426
family Rikenellaceae	Inverse variance weighted	112	1.09342	0.175293	4.44e-10	2.98448	2.11668	4.20805
	MR Egger	112	1.22122	0.68384	0.0768817	3.39134	0.887717	12.9559
	Weighted median	112	2.0511	0.24146	1.99e-17	7.77649	4.84449	12.483
family Victivallaceae	Inverse variance weighted	13	0.669918	0.240893	0.00541953	1.95408	1.21868	3.13324
	MR Egger	13	-0.918068	1.12115	0.430249	0.39929	0.0443553	3.59444
	Weighted median	13	0.635728	0.335945	0.058443	1.8884	0.977533	3.648
genus Eubacterium nodatum group	Inverse variance weighted	40	-0.429622	0.122002	0.000429225	0.650755	0.512351	0.826548
	MR Egger	40	-1.03454	0.85829	0.235521	0.35539	0.0660867	1.91115
	Weighted median	40	-0.68054	0.163485	3.14e-05	0.506344	0.367523	0.6976
genus Ruminococcus gnavus group	Inverse variance weighted	75	0.728489	0.127433	1.09e-08	2.07195	1.61401	2.65982
	MR Egger	75	0.170756	0.866005	0.844237	1.1862	0.21727	6.47614
	Weighted median	75	0.804356	0.162302	7.2e-07	2.23526	1.6262	3.07243
genus Lachnoclostridium	Inverse variance weighted	106	-1.80208	0.179085	8.08e-24	0.164956	0.116125	0.234319
	MR Egger	106	0.063282	1.10686	0.954518	1.06533	0.121703	9.32534
	Weighted median	106	-1.90404	0.246013	9.97e-15	0.148965	0.0919761	0.241266
genus Lactococcus	Inverse variance weighted	10	0.593973	0.283084	0.0358858	1.81117	1.0399	3.15446
	MR Egger	10	-0.201367	1.52047	0.897909	0.817613	0.0415236	16.099
	Weighted median	10	0.389339	0.373482	0.297199	1.47601	0.709862	3.06904
genus Ruminococcaceae UCG002	Inverse variance weighted	68	0.520859	0.211791	0.0139205	1.68347	1.11154	2.54968
	MR Egger	68	-0.409987	0.76034	0.591553	0.663659	0.149531	2.9455
	Weighted median	68	0.431191	0.298116	0.148069	1.53909	0.85803	2.76074
genus Sellimonas	Inverse variance weighted	76	0.625357	0.089617	2.99e-12	1.86891	1.56785	2.22778
	MR Egger	76	-0.408424	0.718837	0.571638	0.664697	0.162457	2.71963
	Weighted median	76	0.811146	0.120058	1.42e-11	2.25049	1.77861	2.84755
order Desulfovibrionales	Inverse variance weighted	12	1.22756	0.611473	0.0446908	3.4129	1.0295	11.3141
	MR Egger	12	-2.26197	2.60175	0.405011	0.104145	0.000635308	17.0724
	Weighted median	12	0.431483	0.770541	0.575497	1.53954	0.340011	6.97089
phylum Cyanobacteria	Inverse variance weighted	10	-0.80682	0.350916	0.0214945	0.446275	0.224335	0.887786
	MR Egger	10	-0.982813	1.17689	0.427897	0.374257	0.037272	3.758
	Weighted median	10	-0.766908	0.49846	0.123913	0.464447	0.174839	1.23377
Abbreviations: SNPs, single nucleotide polymorphisms;se,standard error; pval, p-value;or, odds ratio;lci95,lower 95% confidence interval;uci95,upper 95% confidence interval.
