# Supplementary material for: Gut microbiota’s role in glioblastoma risk, with a focus on the mediating role of metabolites
Source: Front Neurol. 2024 Jul 3;15:1386885. doi: 10.3389/fneur.2024.1386885 (PMC11253649; doi:10.3389/fneur.2024.1386885)
Supplement: Supplementary file 5 [file Table_3.XLSX]

## Sheet: Sheet 1
TableS3.The heterogeneity and pleiotropy test results of MR analysis of microbiota on glioblastoma
Microbiota	p value
	heterogeneity test		pleiotropy test
	IVW	MR-egger
family Erysipelotrichaceae	0.947115	0.970407	0.0782721
family Prevotellaceae	0.90494	0.888592	0.738265
family Rikenellaceae	0.99976	0.999689	0.847045
family Victivallaceae	0.354021	0.435247	0.175695
genus Eubacterium nodatum group	0.999331	0.999265	0.480798
genus Ruminococcus gnavus group	1	1	0.517015
genus Lachnoclostridium	0.99773	0.998801	0.0906629
genus Lactococcus	0.401826	0.336383	0.608369
genus Ruminococcaceae UCG002	0.986281	0.989287	0.206885
genus Sellimonas	1	1	0.15144
order Desulfovibrionales	0.118577	0.173042	0.198599
phylum Cyanobacteria	0.49056	0.394176	0.879086
Abbreviations: IVW,Inverse variance weighted
