# Supplementary material for: Gut microbiota’s role in glioblastoma risk, with a focus on the mediating role of metabolites
Source: Front Neurol. 2024 Jul 3;15:1386885. doi: 10.3389/fneur.2024.1386885 (PMC11253649; doi:10.3389/fneur.2024.1386885)
Supplement: Supplementary file 6 [file Table_4.XLSX]

## Sheet: Sheet 1
TableS4.MR results of metabolites on glioblastoma
Metabolites	method	number of SNPs	beta	se	pval	or	lci95	uci95
Imidazole lactate	Inverse variance weighted	9	0.34215	0.152444	0.0248044	1.40797	1.04431	1.89826
	MR Egger	9	0.455467	0.257761	0.120562	1.57691	0.951472	2.61347
	Weighted median	9	0.331153	0.179349	0.0648314	1.39257	0.979835	1.97917
N4-acetylcytidine	Inverse variance weighted	8	0.522036	0.259934	0.0446069	1.68546	1.01265	2.80529
	MR Egger	8	-0.0204508	0.522896	0.970071	0.979757	0.351577	2.73034
	Weighted median	8	0.538382	0.33001	0.102804	1.71323	0.897235	3.27135
1-ribosyl-imidazoleacetate	Inverse variance weighted	5	0.715884	0.348064	0.0397092	2.04599	1.03425	4.04746
	MR Egger	5	2.34318	1.45502	0.205689	10.4143	0.601304	180.371
	Weighted median	5	0.824361	0.427389	0.0537519	2.28042	0.986767	5.27007
1-stearoyl-2-oleoyl-GPE (18:0/18:1)	Inverse variance weighted	6	0.78632	0.241468	0.00112827	2.1953	1.36758	3.524
	MR Egger	6	0.684156	0.660754	0.358963	1.9821	0.542851	7.23719
	Weighted median	6	0.724779	0.284112	0.0107404	2.06427	1.18284	3.60254
1-palmitoyl-2-linoleoyl-GPE (16:0/18:2)	Inverse variance weighted	6	0.35763	0.150867	0.0177641	1.42994	1.06389	1.92193
	MR Egger	6	0.404108	0.327361	0.284601	1.49797	0.788582	2.84549
	Weighted median	6	0.391384	0.171628	0.0225826	1.47903	1.05653	2.07047
Androstenediol (3beta,17beta) monosulfate (2)	Inverse variance weighted	4	0.792523	0.362632	0.0288539	2.20896	1.0852	4.49642
	MR Egger	4	0.701291	0.706367	0.425425	2.01635	0.505005	8.05079
	Weighted median	4	0.786988	0.418885	0.060276	2.19677	0.966546	4.99282
1-stearoyl-2-linoleoyl-GPE (18:0/18:2)	Inverse variance weighted	5	0.495348	0.196965	0.0119066	1.64107	1.11549	2.41428
	MR Egger	5	0.883179	0.714278	0.304263	2.41858	0.596423	9.80766
	Weighted median	5	0.531073	0.2228	0.017143	1.70076	1.09898	2.63205
1-stearoyl-2-arachidonoyl-GPE (18:0/20:4)	Inverse variance weighted	7	0.346035	0.176276	0.0496428	1.41345	1.00053	1.99678
	MR Egger	7	0.655429	0.523506	0.265946	1.92597	0.69029	5.37361
	Weighted median	7	0.470399	0.203981	0.0211053	1.60063	1.07315	2.38739
1-palmitoyl-2-arachidonoyl-GPE (16:0/20:4)	Inverse variance weighted	7	0.386922	0.159201	0.0150819	1.47244	1.07776	2.01165
	MR Egger	7	0.735524	0.333678	0.0786679	2.08657	1.08493	4.01298
	Weighted median	7	0.454701	0.178955	0.0110577	1.5757	1.10954	2.23771
1-oleoyl-2-arachidonoyl-GPE (18:1/20:4)	Inverse variance weighted	7	0.426792	0.169997	0.0120529	1.53233	1.09812	2.13825
	MR Egger	7	0.681217	0.347288	0.107078	1.97628	1.00053	3.90361
	Weighted median	7	0.519605	0.203205	0.0105567	1.68136	1.12899	2.504
1-oleoyl-2-linoleoyl-GPE (18:1/18:2)	Inverse variance weighted	5	0.404466	0.180787	0.0252695	1.4985	1.0514	2.13573
	MR Egger	5	0.590666	0.431097	0.264173	1.80519	0.775471	4.20224
	Weighted median	5	0.435088	0.190608	0.0224519	1.5451	1.06343	2.24494
Pimeloylcarnitine/3-methyladipoylcarnitine (C7-DC)	Inverse variance weighted	4	0.674041	0.342147	0.0488348	1.96215	1.00344	3.83684
	MR Egger	4	-0.560363	0.912252	0.601608	0.571002	0.0955241	3.4132
	Weighted median	4	0.402738	0.407583	0.323098	1.49591	0.672922	3.32544
Dihomo-linoleoylcarnitine (C20:2)	Inverse variance weighted	4	0.5618	0.279643	0.0445384	1.75383	1.01379	3.03406
	MR Egger	4	0.495729	0.680161	0.541891	1.64169	0.43284	6.22669
	Weighted median	4	0.609951	0.31294	0.051284	1.84034	0.996593	3.39843
Beta-hydroxyisovalerate	Inverse variance weighted	5	-0.889332	0.375389	0.0178317	0.41093	0.196893	0.857641
	MR Egger	5	-0.89844	1.17846	0.501293	0.407204	0.0404282	4.10148
	Weighted median	5	-1.08865	0.421685	0.00983258	0.336671	0.14732	0.769399
1-palmitoyl-2-oleoyl-GPE (16:0/18:1)	Inverse variance weighted	7	0.491596	0.21277	0.0208629	1.63492	1.07742	2.48091
	MR Egger	7	0.788487	0.480646	0.161831	2.20007	0.857633	5.64378
	Weighted median	7	0.496169	0.249047	0.0463415	1.64242	1.00807	2.67594
X-15523	Inverse variance weighted	5	0.112211	0.0571919	0.0497617	1.11875	1.00011	1.25146
	MR Egger	5	0.0584863	0.204666	0.793654	1.06023	0.709881	1.58349
	Weighted median	5	0.0857943	0.067496	0.203692	1.08958	0.954567	1.24369
X-21607	Inverse variance weighted	4	-0.794629	0.22376	0.0003834	0.451749	0.291359	0.700431
	MR Egger	4	-0.0323129	1.09058	0.979054	0.968204	0.114196	8.20888
	Weighted median	4	-0.743397	0.260784	0.00436344	0.475496	0.285209	0.792741
Decadienedioic acid (C10:2-DC)	Inverse variance weighted	6	-0.336859	0.151362	0.0260466	0.71401	0.530716	0.960608
	MR Egger	6	-0.471342	0.312546	0.206026	0.624164	0.338263	1.15171
	Weighted median	6	-0.341382	0.163743	0.0370813	0.710787	0.515654	0.979761
Retinol (Vitamin A) to oleoyl-linoleoyl-glycerol (18:1 to 18:2) [2] ratio	Inverse variance weighted	7	-0.630752	0.305932	0.0392324	0.532191	0.292182	0.969354
	MR Egger	7	-0.271961	0.706969	0.716289	0.761884	0.190592	3.0456
	Weighted median	7	-0.570458	0.386491	0.139945	0.565266	0.265012	1.2057
Abbreviations: SNPs, single nucleotide polymorphisms;se,standard error; pval, p-value;or, odds ratio;lci95,lower 95% confidence interval;uci95,upper 95% confidence interval.
