# Supplementary material for: Gut microbiota’s role in glioblastoma risk, with a focus on the mediating role of metabolites
Source: Front Neurol. 2024 Jul 3;15:1386885. doi: 10.3389/fneur.2024.1386885 (PMC11253649; doi:10.3389/fneur.2024.1386885)
Supplement: Supplementary file 7 [file Table_5.XLSX]

## Sheet: Sheet 1
Table S5:SNPs involved in the MR analysis of metabolites and glioblastoma
metabolites	SNP	Beta	SE	N	R²	F
Imidazole lactate	rs10774021	0.194878	0.0158871	8256	0.0178988	150.429
	rs11076256	0.714384	0.0271182	8256	0.077539	693.804
	rs12601778	-0.107145	0.0153104	8256	0.00589702	48.9627
	rs143277630	-0.312217	0.0355437	8256	0.0092593	77.1405
	rs145281230	-0.439015	0.0738951	8256	0.00425701	35.2876
	rs2805103	0.0969957	0.0168381	8256	0.0040032	33.1752
	rs4150575	0.107027	0.0165673	8256	0.00502949	41.7232
	rs490379	-0.133215	0.0219505	8256	0.00444135	36.8224
	rs7530513	0.397623	0.0144873	8256	0.0836136	753.118
1-ribosyl-imidazoleacetate	rs114324563	-0.217857	0.0377257	7425	0.00447122	33.3389
	rs117958023	-0.507065	0.0731082	7425	0.00643716	48.0926
	rs181671	-0.141246	0.0158727	7425	0.0105523	79.1651
	rs2242047	-0.367606	0.0646272	7425	0.0043386	32.3458
	rs72754973	-0.412189	0.0321294	7425	0.0216855	164.54
	rs75825317	-0.269961	0.0428314	7425	0.00532186	39.7155
	rs758427	-0.117044	0.017749	7425	0.00582261	43.4744
	rs9467618	0.100961	0.0183359	7425	0.00406665	30.31
1-ribosyl-imidazoleacetate	rs1047891	-0.0868644	0.0154761	8205	0.00382488	31.496
	rs11613331	0.148203	0.0144003	8205	0.0127445	105.892
	rs67417370	-0.0900475	0.016212	8205	0.00374595	30.8435
	rs7094385	0.159048	0.0171846	8205	0.0103321	85.639
	rs9657360	0.140723	0.0175331	8205	0.00779001	64.4031
1-stearoyl-2-oleoyl-GPE (18:0/18:1)	rs12695769	0.111596	0.0155975	8273	0.00614958	51.1779
	rs174541	0.0993769	0.0161029	8273	0.00458253	38.0766
	rs2070895	0.23743	0.0186899	8273	0.0191339	161.344
	rs2414577	0.227092	0.01579	8273	0.0243922	206.792
	rs439401	0.0950802	0.0159868	8273	0.00425737	35.3632
	rs964184	-0.196287	0.0226985	8273	0.00895814	74.7625
1-palmitoyl-2-linoleoyl-GPE (16:0/18:2)	rs11854242	-0.107913	0.0172158	8266	0.00473084	39.2815
	rs12928099	-0.100053	0.0168282	8266	0.0042583	35.3411
	rs174564	0.423895	0.0154801	8266	0.0831693	749.659
	rs261290	-0.338497	0.0161465	8266	0.0504847	439.388
	rs633695	0.24634	0.01709	8266	0.0245194	207.721
	rs695112	0.134782	0.0206478	8266	0.00512847	42.6002
Androstenediol (3beta,17beta) monosulfate (2)	rs1165200	0.110028	0.0175101	7811	0.00502959	39.4746
	rs148982377	-0.346968	0.0409292	7811	0.0091165	71.8458
	rs2342307	-0.0863974	0.0156403	7811	0.00389145	30.507
	rs73079476	-0.117388	0.0206335	7811	0.00412666	32.3586
1-stearoyl-2-linoleoyl-GPE (18:0/18:2)	rs174553	0.283597	0.0159707	8241	0.0368526	315.246
	rs261290	-0.280625	0.01632	8241	0.0346357	295.602
	rs483082	0.11812	0.0183582	8241	0.00499839	41.3887
	rs633695	0.206938	0.0171907	8241	0.01728	144.873
	rs964184	-0.169964	0.0227413	8241	0.0067324	55.8442
1-stearoyl-2-arachidonoyl-GPE (18:0/20:4)	rs1077834	0.357376	0.018375	8259	0.0437945	378.173
	rs12904367	0.147999	0.0221356	8259	0.00538348	44.692
	rs13081352	-0.137807	0.0238119	8259	0.00403896	33.4849
	rs1532085	-0.351719	0.0154255	8259	0.0592207	519.766
	rs174560	-0.23265	0.0164026	8259	0.0237794	201.129
	rs5117	0.122116	0.0184235	8259	0.00529138	43.9234
	rs964184	-0.206164	0.0226163	8259	0.0099611	83.0763
1-palmitoyl-2-arachidonoyl-GPE (16:0/20:4)	rs12904367	0.135619	0.0222352	8257	0.00448523	37.1924
	rs13081352	-0.131147	0.0239185	8257	0.00362784	30.0569
	rs1532085	-0.394729	0.0153632	8257	0.0740302	659.978
	rs2070895	0.402745	0.0183535	8257	0.0551041	481.412
	rs483082	0.109314	0.018413	8257	0.00425041	35.2369
	rs7930786	-0.192977	0.0300637	8257	0.00496526	41.1928
	rs99780	-0.140402	0.0161165	8257	0.00910771	75.8752
1-oleoyl-2-arachidonoyl-GPE (18:1/20:4)	rs1077834	0.37044	0.0185641	8121	0.0467401	398.09
	rs12904367	0.14739	0.0224536	8121	0.00527784	43.0782
	rs1532085	-0.358021	0.0156177	8121	0.0607774	525.383
	rs174566	-0.123363	0.016301	8121	0.00700293	57.2578
	rs59007384	0.117492	0.019163	8121	0.0046076	37.5822
	rs6878680	0.0901934	0.0162766	8121	0.00376681	30.6984
	rs7930786	-0.233933	0.0302266	8121	0.00732156	59.8822
1-oleoyl-2-linoleoyl-GPE (18:1/18:2)	rs10162642	-0.120489	0.019091	8205	0.00483121	39.8228
	rs174546	0.396042	0.0157284	8205	0.0717313	633.881
	rs261290	-0.245651	0.0164633	8205	0.0264178	222.586
	rs483082	0.102702	0.0184727	8205	0.00375306	30.9023
	rs488490	-0.240721	0.0220433	8205	0.0143261	119.225
Pimeloylcarnitine/3-methyladipoylcarnitine (C7-DC)	rs11753995	0.207632	0.0205192	7837	0.0128968	102.366
	rs12132488	0.201202	0.0235427	7837	0.00923365	73.0199
	rs12208357	0.313369	0.0296991	7837	0.0140071	111.305
	rs2999545	-0.100931	0.015718	7837	0.0052339	41.2234
Dihomo-linoleoylcarnitine (C20:2)	rs11239541	0.0928116	0.0164318	7887	0.00402874	31.8951
	rs12210538	-0.317629	0.017681	7887	0.0393096	322.639
	rs156403	-0.167644	0.0167219	7887	0.0125833	100.483
	rs58310495	0.142514	0.0210267	7887	0.0057908	45.9264
Beta-hydroxyisovalerate	rs10888445	0.111273	0.015421	8201	0.00630869	52.0533
	rs114200864	-0.293406	0.0523853	8201	0.00381061	31.3627
	rs1154510	0.212962	0.0227394	8201	0.0105818	87.688
	rs6443851	-0.129202	0.0160849	8201	0.00780605	64.5054
	rs77863699	0.355656	0.0490129	8201	0.0063796	52.6421
1-palmitoyl-2-oleoyl-GPE (16:0/18:1)	rs10468017	0.324382	0.0167507	8262	0.0434194	374.923
	rs11586345	-0.240617	0.0425147	8262	0.00386197	32.0235
	rs12638256	0.118256	0.0155615	8262	0.00694118	57.7349
	rs174564	0.106316	0.0162849	8262	0.00513224	42.611
	rs633695	0.22324	0.0172987	8262	0.019759	166.499
	rs780093	-0.088817	0.0157842	8262	0.00381769	31.655
	rs964184	-0.152412	0.0229276	8262	0.00532009	44.179
X-15523	rs138794973	3.96969	0.714393	8071	0.00381112	30.8696
	rs140047638	0.454922	0.0696161	8071	0.00526302	42.692
	rs140467425	2.32985	0.41253	8071	0.00393645	31.8887
	rs180689878	2.62138	0.451827	8071	0.00415318	33.6518
	rs80319011	1.48868	0.261043	8071	0.00401333	32.514
X-21607	rs12095130	0.148325	0.0234679	7975	0.00498402	39.9366
	rs12123977	-0.290029	0.0163683	7975	0.037877	313.882
	rs2041073	-0.198664	0.015501	7975	0.0201806	164.214
	rs28415528	-0.258668	0.0164979	7975	0.0299029	245.764
Decadienedioic acid (C10:2-DC)	rs112433101	0.318473	0.0326175	8131	0.0115888	95.3097
	rs2328895	-0.163892	0.0150858	8131	0.0143079	117.997
	rs2332916	0.123085	0.0205015	8131	0.00441341	36.0356
	rs603424	-0.191326	0.0197781	8131	0.011378	93.5561
	rs72719621	-0.335112	0.0299294	8131	0.0151843	125.336
	rs8014023	-0.533561	0.0141682	8131	0.148515	1417.86
Retinol (Vitamin A) to oleoyl-linoleoyl-glycerol (18:1 to 18:2) [2] ratio	rs1168041	-0.0963528	0.0168391	7981	0.0040856	32.7327
	rs116843064	0.305771	0.0537449	7981	0.00403927	32.3601
	rs174533	-0.0949128	0.016554	7981	0.00410205	32.8651
	rs2119690	0.10458	0.0171495	7981	0.00463787	37.178
	rs2523454	0.0937994	0.0169234	7981	0.00383441	30.7126
	rs483082	-0.118693	0.0186883	7981	0.00502879	40.3275
	rs964184	0.267926	0.0229033	7981	0.0168575	136.812
Beta for metabolites represent change in standard deviation per 1 copy of effect allele
Abbreviations: SNPs, single nucleotide polymorphisms;SE,standard error;N,sample size.
