# Supplementary material for: Gut microbiota’s role in glioblastoma risk, with a focus on the mediating role of metabolites
Source: Front Neurol. 2024 Jul 3;15:1386885. doi: 10.3389/fneur.2024.1386885 (PMC11253649; doi:10.3389/fneur.2024.1386885)
Supplement: Supplementary file 8 [file Table_6.XLSX]

## Sheet: Sheet 1
TableS6.The heterogeneity and pleiotropy test results of MR analysis of metabolites on glioblastoma
Metabolites	p value
	heterogeneity test		pleiotropy test
	IVW	MR-egger
Imidazole lactate	0.936393	0.913755	0.602557
N4-acetylcytidine	0.735879	0.815842	0.276935
1-ribosyl-imidazoleacetate	0.746859	0.893473	0.332849
1-stearoyl-2-oleoyl-GPE (18:0/18:1)	0.975755	0.939494	0.876131
1-palmitoyl-2-linoleoyl-GPE (16:0/18:2)	0.887675	0.793603	0.88065
Androstenediol (3beta,17beta) monosulfate (2)	0.998952	0.998786	0.894175
1-stearoyl-2-linoleoyl-GPE (18:0/18:2)	0.847369	0.786104	0.611644
1-stearoyl-2-arachidonoyl-GPE (18:0/20:4)	0.309279	0.252183	0.555053
1-palmitoyl-2-arachidonoyl-GPE (16:0/20:4)	0.42273	0.467764	0.287959
1-oleoyl-2-arachidonoyl-GPE (18:1/20:4)	0.533113	0.496377	0.439146
1-oleoyl-2-linoleoyl-GPE (18:1/18:2)	0.793553	0.691994	0.666732
Pimeloylcarnitine/3-methyladipoylcarnitine (C7-DC)	0.414516	0.696161	0.281793
Dihomo-linoleoylcarnitine (C20:2)	0.656412	0.448926	0.924861
Beta-hydroxyisovalerate	0.237394	0.137059	0.99389
1-palmitoyl-2-oleoyl-GPE (16:0/18:1)	0.472494	0.405066	0.520693
X-15523	0.760458	0.616923	0.802294
X-21607	0.868081	0.899581	0.54921
Decadienedioic acid (C10:2-DC)	0.680021	0.576794	0.648626
Retinol (Vitamin A) to oleoyl-linoleoyl-glycerol (18:1 to 18:2) [2] ratio	0.886001	0.846037	0.597777
Abbreviations: IVW,Inverse variance weighted
