# Supplementary material for: Gut microbiota’s role in glioblastoma risk, with a focus on the mediating role of metabolites
Source: Front Neurol. 2024 Jul 3;15:1386885. doi: 10.3389/fneur.2024.1386885 (PMC11253649; doi:10.3389/fneur.2024.1386885)
Supplement: Supplementary file 9 [file Table_7.XLSX]

## Sheet: Sheet 1
TableS7.MR results of gut microbiota on metabolites
Exposures	Outcome	method	number of SNPs	beta	se	pval	or	lci95	uci95
family Prevotellaceae	Imidazole lactate	Inverse variance weighted	52	0.135377	0.0373253	0.00028679	1.14497	1.0642	1.23187
		MR Egger	52	0.0694772	0.160279	0.666533	1.07195	0.782963	1.46759
		Weighted median	52	0.124337	0.0516048	0.0159786	1.1324	1.02346	1.25293
family Rikenellaceae		Inverse variance weighted	115	-0.193088	0.0285071	1.25866e-11	0.82441	0.77961	0.871784
		MR Egger	115	-0.105917	0.110112	0.338153	0.899499	0.724889	1.11617
		Weighted median	115	-0.278585	0.0383709	3.86178e-13	0.756854	0.702021	0.81597
genus Ruminococcaceae UCG002		Inverse variance weighted	71	-0.105075	0.0460094	0.0223852	0.900257	0.822626	0.985214
		MR Egger	71	0.00336815	0.172564	0.984484	1.00337	0.71544	1.40719
		Weighted median	71	0.0663224	0.0508704	0.192318	1.06857	0.967168	1.18061
family Erysipelotrichaceae	N4-acetylcytidine	Inverse variance weighted	62	-0.170537	0.0402093	2.22284e-05	0.843212	0.779309	0.912354
		MR Egger	62	0.0938232	0.213436	0.661817	1.09837	0.722881	1.66889
		Weighted median	62	-0.220839	0.0548111	5.59934e-05	0.801846	0.72017	0.892785
genus Eubacterium nodatum group		Inverse variance weighted	42	-0.131829	0.0337193	9.24502e-05	0.876491	0.820437	0.936375
		MR Egger	42	-0.212606	0.239923	0.380838	0.808474	0.505172	1.29388
		Weighted median	42	-0.28392	0.0360207	3.21886e-15	0.752827	0.70151	0.807898
family Erysipelotrichaceae	1-ribosyl-imidazoleacetate	Inverse variance weighted	62	0.0843475	0.0363647	0.0203687	1.08801	1.01316	1.16838
		MR Egger	62	-0.205705	0.192315	0.289073	0.814074	0.558421	1.18677
		Weighted median	62	0.172019	0.0499737	0.000577024	1.1877	1.07688	1.30992
family Prevotellaceae		Inverse variance weighted	52	-0.149988	0.0358554	2.87506e-05	0.860718	0.802306	0.923382
		MR Egger	52	-0.0195959	0.154296	0.899448	0.980595	0.724687	1.32687
		Weighted median	52	-0.114843	0.0542371	0.0342239	0.891506	0.801598	0.991498
genus Lachnoclostridium		Inverse variance weighted	108	0.180875	0.02756	5.27546e-11	1.19826	1.13525	1.26477
		MR Egger	108	-0.0319864	0.186184	0.863923	0.96852	0.672396	1.39506
		Weighted median	108	0.164164	0.0382241	1.74861e-05	1.17841	1.09335	1.27008
genus Sellimonas		Inverse variance weighted	79	0.0811782	0.0139132	5.39087e-09	1.08456	1.05539	1.11455
		MR Egger	79	0.121067	0.106924	0.261035	1.1287	0.915299	1.39186
		Weighted median	79	0.123905	0.0194496	1.88361e-10	1.13191	1.08957	1.17589
family Prevotellaceae	1-stearoyl-2-oleoyl-GPE (18:0/18:1)	Inverse variance weighted	52	-0.179076	0.0563573	0.00148543	0.836042	0.74861	0.933685
		MR Egger	52	-0.261972	0.244204	0.288531	0.769533	0.476822	1.24193
		Weighted median	52	-0.0970211	0.0618263	0.116589	0.907537	0.803964	1.02445
genus Eubacterium nodatum group		Inverse variance weighted	42	-0.0410515	0.0205075	0.0453082	0.95978	0.921967	0.999144
		MR Egger	42	-0.0328942	0.144588	0.821191	0.967641	0.728851	1.28466
		Weighted median	42	-0.0897687	0.0278574	0.00127103	0.914143	0.865568	0.965443
genus Ruminococcus gnavus group		Inverse variance weighted	76	0.0799301	0.0214939	0.000200215	1.08321	1.03853	1.12982
		MR Egger	76	0.267962	0.143803	0.0663754	1.3073	0.986203	1.73293
		Weighted median	76	0.146135	0.0291711	5.45481e-07	1.15735	1.09304	1.22545
family Rikenellaceae	1-palmitoyl-2-linoleoyl-GPE (16:0/18:2)	Inverse variance weighted	115	-0.101192	0.0288791	0.000458343	0.903759	0.854025	0.95639
		MR Egger	115	-0.223274	0.111552	0.0477322	0.799896	0.642804	0.995379
		Weighted median	115	-0.0962097	0.0379823	0.0113087	0.908274	0.843112	0.978471
genus Ruminococcus gnavus group		Inverse variance weighted	76	0.0992054	0.0214249	3.65016e-06	1.10429	1.05888	1.15165
		MR Egger	76	0.327122	0.143324	0.0253409	1.38697	1.04729	1.83682
		Weighted median	76	0.160308	0.0290714	3.50198e-08	1.17387	1.10886	1.2427
genus Lachnoclostridium		Inverse variance weighted	108	-0.261516	0.0374589	2.9224e-12	0.769884	0.715384	0.828535
		MR Egger	108	0.155065	0.250935	0.537933	1.16773	0.714076	1.90961
		Weighted median	108	-0.189467	0.040771	3.3664e-06	0.8274	0.763855	0.896232
genus Eubacterium nodatum group	Androstenediol (3beta,17beta) monosulfate (2)	Inverse variance weighted	42	-0.0690594	0.02002	0.000561594	0.933271	0.89736	0.97062
		MR Egger	42	-0.0329982	0.14129	0.816526	0.96754	0.733502	1.27625
		Weighted median	42	-0.107305	0.02736	8.78323e-05	0.898252	0.851351	0.947736
genus Lachnoclostridium		Inverse variance weighted	108	0.188009	0.0410833	4.73293e-06	1.20684	1.11347	1.30804
		MR Egger	108	-0.210735	0.276264	0.447275	0.809989	0.471323	1.392
		Weighted median	108	0.39066	0.0421777	2.00184e-20	1.47796	1.36069	1.60533
genus Eubacterium nodatum group	1-stearoyl-2-linoleoyl-GPE (18:0/18:2)	Inverse variance weighted	42	-0.0771694	0.0277972	0.00550051	0.925733	0.876646	0.977568
		MR Egger	42	-0.102673	0.198472	0.607786	0.902422	0.611599	1.33154
		Weighted median	42	-0.191569	0.0317108	1.53057e-09	0.825663	0.775908	0.878609
genus Ruminococcus gnavus group		Inverse variance weighted	76	0.131246	0.0214775	9.91082e-10	1.14025	1.09324	1.18927
		MR Egger	76	0.380779	0.143655	0.00981985	1.46342	1.1043	1.93933
		Weighted median	76	0.206632	0.0302537	8.49246e-12	1.22953	1.15874	1.30464
family Rikenellaceae	1-stearoyl-2-arachidonoyl-GPE (18:0/20:4)	Inverse variance weighted	115	0.0971723	0.028873	0.00076404	1.10205	1.04142	1.16621
		MR Egger	115	0.0937224	0.111535	0.402516	1.09825	0.882598	1.36661
		Weighted median	115	0.246118	0.0391598	3.2792e-10	1.27905	1.18455	1.38109
genus Eubacterium nodatum group		Inverse variance weighted	42	-0.115322	0.0261676	1.04796e-05	0.89108	0.84653	0.937974
		MR Egger	42	-0.268807	0.185209	0.154474	0.764291	0.531626	1.09878
		Weighted median	42	-0.208295	0.0295396	1.77151e-12	0.811968	0.766292	0.860366
genus Ruminococcus gnavus group		Inverse variance weighted	76	0.0636522	0.0214277	0.00297268	1.06572	1.02189	1.11143
		MR Egger	76	0.204529	0.143412	0.158025	1.22695	0.9263	1.62518
		Weighted median	76	0.084525	0.0290965	0.00367267	1.0882	1.02788	1.15206
family Rikenellaceae	1-palmitoyl-2-arachidonoyl-GPE (16:0/20:4)	Inverse variance weighted	115	0.0622205	0.0289745	0.0317599	1.0642	1.00545	1.12638
		MR Egger	115	0.0463739	0.111917	0.679396	1.04747	0.841152	1.30438
		Weighted median	115	0.176024	0.0390793	6.66017e-06	1.19247	1.10454	1.28739
genus Eubacterium nodatum group		Inverse variance weighted	42	-0.119241	0.0256807	3.43031e-06	0.887594	0.844023	0.933414
		MR Egger	42	-0.305304	0.180933	0.0993122	0.736899	0.516886	1.05056
		Weighted median	42	-0.214552	0.0301212	1.05632e-12	0.806903	0.760644	0.855975
genus Lachnoclostridium		Inverse variance weighted	108	-0.0955538	0.0339228	0.00485047	0.908869	0.850405	0.971353
		MR Egger	108	0.0822972	0.229607	0.720737	1.08578	0.692303	1.70289
		Weighted median	108	-0.00427015	0.0425665	0.920093	0.995739	0.916035	1.08238
genus Eubacterium nodatum group	1-oleoyl-2-arachidonoyl-GPE (18:1/20:4)	Inverse variance weighted	42	-0.0636543	0.0207289	0.0021349	0.938329	0.90097	0.977237
		MR Egger	42	-0.0930817	0.146147	0.527816	0.911119	0.684183	1.21333
		Weighted median	42	-0.127908	0.0287011	8.32911e-06	0.879935	0.831801	0.930853
family Prevotellaceae	1-oleoyl-2-linoleoyl-GPE (18:1/18:2)	Inverse variance weighted	52	-0.137045	0.0537532	0.0107873	0.871931	0.784741	0.968808
		MR Egger	52	-0.214133	0.232863	0.362215	0.807241	0.51143	1.27415
		Weighted median	52	0.0222867	0.0653073	0.732908	1.02254	0.899681	1.16217
genus Eubacterium nodatum group		Inverse variance weighted	42	-0.0523986	0.0206554	0.0111872	0.948951	0.9113	0.988157
		MR Egger	42	-0.0927048	0.147275	0.532623	0.911463	0.682929	1.21647
		Weighted median	42	-0.126097	0.0289051	1.28611e-05	0.881529	0.832975	0.932913
genus Ruminococcus gnavus group		Inverse variance weighted	76	0.184778	0.0228309	5.80587e-16	1.20295	1.15031	1.258
		MR Egger	76	0.474869	0.149975	0.00224255	1.6078	1.19832	2.15722
		Weighted median	76	0.298888	0.0318927	7.13942e-21	1.34836	1.26665	1.43533
family Erysipelotrichaceae	Pimeloylcarnitine/3-methyladipoylcarnitine (C7-DC)	Inverse variance weighted	62	-0.260218	0.0393843	3.91802e-11	0.770884	0.713615	0.832748
		MR Egger	62	-0.655196	0.207727	0.00251522	0.51934	0.345646	0.78032
		Weighted median	62	-0.220594	0.0537374	4.04266e-05	0.802043	0.721864	0.891127
genus Ruminococcus gnavus group	Dihomo-linoleoylcarnitine (C20:2)	Inverse variance weighted	76	-0.16148	0.0214367	4.96208e-14	0.850883	0.815873	0.887395
		MR Egger	76	-0.0787502	0.143407	0.584564	0.924271	0.697797	1.22425
		Weighted median	76	-0.208307	0.0296786	2.23839e-12	0.811958	0.766074	0.86059
family Prevotellaceae	Beta-hydroxyisovalerate	Inverse variance weighted	52	-0.122594	0.0378391	0.0011958	0.884623	0.821389	0.952725
		MR Egger	52	-0.152853	0.164094	0.356075	0.858256	0.62221	1.18385
		Weighted median	52	-0.00640736	0.0509622	0.899948	0.993613	0.899161	1.09799
family Rikenellaceae		Inverse variance weighted	115	-0.0659426	0.0282249	0.0194742	0.936185	0.885801	0.989434
		MR Egger	115	0.0762262	0.108982	0.485716	1.07921	0.87164	1.3362
		Weighted median	115	-0.130351	0.0388139	0.00078409	0.877788	0.813487	0.947171
genus Ruminococcus gnavus group		Inverse variance weighted	76	0.15848	0.0245466	1.07294e-10	1.17173	1.11669	1.22948
		MR Egger	76	0.0207352	0.164527	0.900051	1.02095	0.739532	1.40946
		Weighted median	76	0.254596	0.0300901	2.64859e-17	1.28994	1.21606	1.3683
genus Lachnoclostridium		Inverse variance weighted	108	-0.278202	0.0289381	6.99798e-22	0.757144	0.715395	0.801329
		MR Egger	108	-0.0301419	0.195693	0.877882	0.970308	0.6612	1.42392
		Weighted median	108	-0.292566	0.0398451	2.09507e-13	0.746346	0.690277	0.806969
family Erysipelotrichaceae	1-palmitoyl-2-oleoyl-GPE (16:0/18:1)	Inverse variance weighted	62	0.123402	0.0394966	0.00178192	1.13134	1.04706	1.2224
		MR Egger	62	0.506793	0.208844	0.01826	1.65996	1.10236	2.49959
		Weighted median	62	0.00242969	0.0555967	0.965142	1.00243	0.898939	1.11784
genus Eubacterium nodatum group		Inverse variance weighted	42	-0.0883139	0.0262345	0.000761751	0.915473	0.86959	0.963778
		MR Egger	42	-0.204989	0.186425	0.27809	0.814656	0.565309	1.17399
		Weighted median	42	-0.190985	0.0307534	5.29175e-10	0.826145	0.777819	0.877474
genus Ruminococcus gnavus group		Inverse variance weighted	76	0.0560359	0.0216416	0.00961791	1.05764	1.01371	1.10346
		MR Egger	76	0.284477	0.144766	0.0531591	1.32907	1.00074	1.76512
		Weighted median	76	0.129323	0.028988	8.14752e-06	1.13806	1.0752	1.20459
family Prevotellaceae	X-15523	Inverse variance weighted	52	0.11799	0.0470722	0.012191	1.12523	1.02606	1.23399
		MR Egger	52	0.471405	0.197842	0.0210269	1.60224	1.08723	2.36121
		Weighted median	52	0.120914	0.0591693	0.0410004	1.12853	1.00495	1.2673
genus Eubacterium nodatum group		Inverse variance weighted	42	0.126641	0.0212704	2.61899e-09	1.13501	1.08866	1.18333
		MR Egger	42	0.349262	0.149944	0.0249797	1.41802	1.05693	1.90247
		Weighted median	42	0.163379	0.0278403	4.39923e-09	1.17748	1.11495	1.24352
genus Ruminococcus gnavus group		Inverse variance weighted	76	-0.196231	0.0223085	1.41477e-18	0.821822	0.786663	0.858554
		MR Egger	76	-0.211949	0.149199	0.159641	0.809006	0.60388	1.08381
		Weighted median	76	-0.262019	0.0306484	1.2396e-17	0.769497	0.724633	0.817138
family Erysipelotrichaceae	X-21607	Inverse variance weighted	62	-0.181308	0.0411451	1.05025e-05	0.834178	0.769548	0.904237
		MR Egger	62	0.0595499	0.216992	0.784694	1.06136	0.693673	1.62394
		Weighted median	62	-0.387776	0.0558426	3.80943e-12	0.678565	0.608215	0.757052
family Prevotellaceae		Inverse variance weighted	52	0.0943795	0.0438348	0.0313128	1.09898	1.0085	1.19757
		MR Egger	52	0.428221	0.18373	0.0238426	1.53453	1.07048	2.19972
		Weighted median	52	0.0846775	0.0580123	0.144387	1.08837	0.971391	1.21943
genus Ruminococcus gnavus group		Inverse variance weighted	76	-0.158167	0.0216803	2.97723e-13	0.853707	0.81819	0.890766
		MR Egger	76	-0.150928	0.14498	0.301252	0.85991	0.647208	1.14252
		Weighted median	76	-0.193567	0.0296022	6.19534e-11	0.824014	0.777565	0.873238
family Erysipelotrichaceae	Decadienedioic acid (C10:2-DC)	Inverse variance weighted	62	0.109811	0.0385246	0.00436635	1.11607	1.0349	1.2036
		MR Egger	62	-0.121511	0.203718	0.553106	0.885581	0.594046	1.32019
		Weighted median	62	0.108551	0.0490842	0.0269988	1.11466	1.01242	1.22723
family Rikenellaceae		Inverse variance weighted	115	0.0783753	0.0284691	0.00590519	1.08153	1.02283	1.14359
		MR Egger	115	0.0175241	0.110039	0.873753	1.01768	0.820245	1.26263
		Weighted median	115	0.139761	0.0367679	0.000144014	1.15	1.07004	1.23593
genus Ruminococcus gnavus group		Inverse variance weighted	76	-0.06745	0.0211196	0.00140457	0.934774	0.89687	0.974281
		MR Egger	76	0.189694	0.1413	0.18354	1.20888	0.916445	1.59463
		Weighted median	76	-0.0811439	0.0279543	0.00369914	0.922061	0.8729	0.973991
genus Sellimonas		Inverse variance weighted	79	0.108018	0.0147369	2.3059e-13	1.11407	1.08235	1.14672
		MR Egger	79	-0.0777413	0.113303	0.494686	0.925204	0.740956	1.15527
		Weighted median	79	0.0750108	0.0207958	0.000309741	1.0779	1.03484	1.12274
family Victivallaceae	Retinol (Vitamin A) to oleoyl-linoleoyl-glycerol (18:1 to 18:2) [2] ratio	Inverse variance weighted	13	-0.103273	0.0395297	0.00898719	0.901881	0.834643	0.974535
		MR Egger	13	-0.155004	0.185679	0.421594	0.856412	0.595154	1.23236
		Weighted median	13	-0.0553783	0.0545781	0.310267	0.946127	0.850142	1.05295
genus Eubacterium nodatum group		Inverse variance weighted	42	0.167708	0.0208738	9.40708e-16	1.18259	1.13518	1.23198
		MR Egger	42	0.454129	0.147028	0.00364673	1.5748	1.18052	2.10077
		Weighted median	42	0.207211	0.0290899	1.05509e-12	1.23024	1.16206	1.30242
genus Ruminococcus gnavus group		Inverse variance weighted	76	0.212994	0.0218318	1.73653e-22	1.23738	1.18555	1.29147
		MR Egger	76	0.133752	0.145982	0.362527	1.14311	0.858668	1.52177
		Weighted median	76	0.239959	0.0291696	1.93038e-16	1.2712	1.20056	1.34599
genus Lachnoclostridium		Inverse variance weighted	108	0.213153	0.030172	1.61097e-12	1.23757	1.16651	1.31297
		MR Egger	108	0.0351894	0.203863	0.863285	1.03582	0.694626	1.54459
		Weighted median	108	0.172671	0.0408009	2.3159e-05	1.18847	1.09713	1.28742
Abbreviations: SNPs, single nucleotide polymorphisms;se,standard error; pval, p-value;or, Odds Ratio;lci95,lower 95% confidence interval;uci95,upper 95% confidence interval.
