# Supplementary material for: Gut microbiota’s role in glioblastoma risk, with a focus on the mediating role of metabolites
Source: Front Neurol. 2024 Jul 3;15:1386885. doi: 10.3389/fneur.2024.1386885 (PMC11253649; doi:10.3389/fneur.2024.1386885)
Supplement: Supplementary file 10 [file Table_8.XLSX]

## Sheet: Sheet 1
TableS8.SNPs involved in the MR analysis of gut microbiota and metabolites
Exposure	Outcome	SNP	Beta	SE	N	R²	F
family Prevotellaceae	Imidazole lactate	rs10131942	0.0701212	0.0158326	14871	0.00131729	19.6126
		rs10779530	-0.0748841	0.0147263	14871	0.00173578	25.8542
		rs11045907	-0.0596511	0.0135476	14871	0.00130199	19.3845
		rs11045908	-0.0596148	0.0135514	14871	0.00129967	19.3499
		rs11102139	0.0838689	0.016784	14868	0.0016766	24.9661
		rs11151191	-0.0794174	0.0172691	14062	0.00150172	21.146
		rs11151192	-0.0812838	0.0173612	14062	0.00155641	21.9173
		rs11151195	-0.0808143	0.0172638	14062	0.00155589	21.91
		rs111795168	-0.076609	0.0165791	14769	0.00144364	21.3491
		rs111996655	-0.0753146	0.0162736	14764	0.00144863	21.4157
		rs12057990	0.0589878	0.0132268	14867	0.00133601	19.8863
		rs12118202	-0.0751986	0.0147265	14869	0.00175056	26.0712
		rs12142231	-0.0762138	0.016278	14769	0.00148207	21.9182
		rs12143482	-0.0756775	0.0160051	14770	0.00151139	22.354
		rs12612711	-0.0581549	0.0118076	14859	0.00162988	24.2546
		rs12873417	0.0580183	0.0128473	14871	0.00136952	20.3914
		rs13005458	-0.0577487	0.0117231	14864	0.00162989	24.263
		rs13026139	-0.0576726	0.0117994	14860	0.00160511	23.8871
		rs13069367	-0.0539768	0.0119687	14860	0.0013668	20.3357
		rs148376875	0.084515	0.0179163	14289	0.00155486	22.2489
		rs17260438	-0.0746654	0.0160051	14770	0.0014713	21.7601
		rs2206481	-0.0544918	0.0117501	14808	0.00145028	21.504
		rs2206482	-0.0569105	0.0117486	14808	0.00158207	23.4612
		rs2278540	0.0554249	0.0123265	14847	0.00135989	20.215
		rs2278541	0.0550107	0.0123253	14847	0.00133991	19.9177
		rs2322142	-0.0598326	0.0132963	14869	0.00136001	20.2468
		rs34071565	-0.1567	0.0347882	8136	0.0024876	20.2846
		rs3758087	0.0564199	0.0124655	14871	0.00137565	20.4827
		rs3805025	-0.0646282	0.0145508	14871	0.00132481	19.7247
		rs3805026	-0.0645999	0.0144394	14870	0.00134423	20.0129
		rs3860225	0.083936	0.0167936	14871	0.00167703	24.9776
		rs4493272	-0.0604992	0.0118027	14867	0.00176419	26.271
		rs4685827	-0.0679529	0.0145407	14867	0.00146684	21.8366
		rs55780618	-0.0750798	0.0160073	14770	0.00148725	21.9964
		rs6087027	-0.0527606	0.0116223	14809	0.00138965	20.6052
		rs6720263	-0.0595484	0.0117923	14871	0.00171182	25.4967
		rs6733556	-0.0602463	0.0117927	14870	0.0017521	26.0959
		rs7226722	-0.0873727	0.017237	14062	0.00182385	25.6902
		rs7252711	-0.0740876	0.0161926	14540	0.0014377	20.9314
		rs74442976	0.0905896	0.0185305	14869	0.00160474	23.896
		rs74999593	-0.0754887	0.0165789	14769	0.00140182	20.7297
		rs75982374	0.0802416	0.0180381	13480	0.00146585	19.7857
		rs77380553	-0.0773747	0.0167375	13954	0.00152916	21.3676
		rs7975087	-0.0601448	0.0135454	14871	0.00132403	19.713
		rs8095689	-0.0823658	0.017227	14061	0.00162313	22.8567
		rs912860	-0.229046	0.0483124	3479	0.00641915	22.4636
		rs926496	-0.0530523	0.0117245	14809	0.00138068	20.4721
		rs9586501	0.0592681	0.0127329	14868	0.00145513	21.6634
		rs9952932	-0.0884173	0.0172631	14061	0.00186214	26.2286
		rs9953173	-0.087629	0.017264	14061	0.00182895	25.7603
		rs9958960	-0.0914807	0.0173611	14061	0.00197074	27.7614
		rs9967134	-0.0864117	0.0174499	14056	0.00174157	24.5187
family Rikenellaceae		rs10217435	-0.0883756	0.0197506	17679	0.00113124	20.0195
		rs10832801	-0.0534763	0.0122666	17199	0.0011038	19.003
		rs1107244	0.0874428	0.0170522	17680	0.00148511	26.2929
		rs11088466	-0.0481039	0.0106807	17680	0.001146	20.2822
		rs11841382	0.0795925	0.0178915	17680	0.0011181	19.7879
		rs12346296	-0.087879	0.0197481	17679	0.00111885	19.8001
		rs12350642	-0.087879	0.0197481	17679	0.00111885	19.8001
		rs12584670	0.0816229	0.0185902	17680	0.00108918	19.2756
		rs12787142	-0.104425	0.0208564	17547	0.00142661	25.0656
		rs12787515	-0.0955819	0.0206752	17544	0.00121673	21.3698
		rs1322804	0.0788333	0.0159694	17679	0.00137653	24.3665
		rs1575380	0.0808999	0.0159651	17680	0.00145025	25.6747
		rs1575381	0.0811833	0.0159632	17680	0.00146075	25.861
		rs1575382	0.0811423	0.0159647	17680	0.001459	25.8299
		rs1575383	0.0811833	0.0159632	17680	0.00146075	25.861
		rs1590303	0.0807785	0.0159685	17679	0.00144537	25.5867
		rs1590305	0.0802672	0.0159702	17679	0.00142684	25.2584
		rs17055723	0.0803695	0.015965	17680	0.00143133	25.3394
		rs17055728	0.0808481	0.0159648	17680	0.00144844	25.6427
		rs17055747	0.0812225	0.0159641	17680	0.00146199	25.8829
		rs17055871	0.0841658	0.0170307	17680	0.0013795	24.4205
		rs1923716	0.0752441	0.0159674	17678	0.00125457	22.2037
		rs1923717	0.0802913	0.0159609	17680	0.00142928	25.303
		rs1923718	0.0803452	0.0159604	17680	0.00143129	25.3387
		rs1923719	0.0799109	0.01596	17680	0.00141596	25.0668
		rs1939881	-0.105589	0.0206213	17434	0.00150162	26.2157
		rs2044028	-0.0498104	0.0107458	17676	0.0012141	21.484
		rs2150411	-0.0475944	0.0106805	17680	0.00112191	19.8554
		rs2224659	0.0790958	0.0159684	17679	0.00138587	24.5321
		rs2297256	-0.0475892	0.0106807	17680	0.00112163	19.8504
		rs2323487	0.0864514	0.0170237	17680	0.00145653	25.7861
		rs2450745	-0.0792367	0.0184108	17680	0.00104658	18.5208
		rs2833282	0.0711137	0.0156966	17680	0.0011596	20.5232
		rs2836934	-0.0484867	0.0106854	17680	0.00116325	20.5879
		rs34027519	0.0800539	0.0159657	17680	0.00142001	25.1387
		rs34299625	-0.104911	0.0205831	17547	0.00147835	25.9761
		rs34733323	-0.0997033	0.0206976	17545	0.00132085	23.2023
		rs35078720	0.080305	0.015965	17680	0.00142904	25.2986
		rs35308611	0.080285	0.0159655	17680	0.00142824	25.2845
		rs35909684	-0.0850181	0.0191539	17565	0.0011204	19.6997
		rs36021379	-0.0656005	0.0144903	17199	0.00119026	20.4932
		rs36125440	-0.0983484	0.020767	17546	0.0012766	22.4253
		rs3764077	0.0837908	0.0170649	17680	0.00136179	24.1066
		rs4264350	-0.0526393	0.0108555	17668	0.0013291	23.5111
		rs4306975	0.0532958	0.0117357	17199	0.00119768	20.6212
		rs4421867	0.080956	0.0159648	17680	0.00145231	25.7112
		rs4435115	0.080824	0.0159649	17680	0.00144757	25.6272
		rs4436664	0.0804159	0.0159648	17680	0.00143301	25.3692
		rs4514540	0.0805252	0.0159649	17680	0.00143689	25.4379
		rs4575409	0.0811833	0.0159632	17680	0.00146075	25.861
		rs4578521	0.0805252	0.0159649	17680	0.00143689	25.4379
		rs4783173	0.0481514	0.0110006	17086	0.00112011	19.1574
		rs5000542	0.0803867	0.0159655	17680	0.00143185	25.3485
		rs5010916	0.0779912	0.015965	17680	0.00134798	23.8618
		rs55796046	0.0805655	0.0159658	17666	0.00143931	25.4607
		rs55903929	0.076296	0.0159713	17678	0.00128923	22.8179
		rs55963355	0.0806028	0.0159633	17680	0.00143995	25.4921
		rs56098078	0.0765123	0.0159746	17678	0.00129601	22.938
		rs56406841	0.0812236	0.0159632	17680	0.0014622	25.8866
		rs59663348	0.0570915	0.0125048	17678	0.00117774	20.8422
		rs61424289	-0.0867954	0.0197517	17679	0.00109107	19.3079
		rs61741563	-0.147813	0.0336209	8478	0.00227469	19.3242
		rs61946576	0.0848828	0.0170306	17680	0.0014031	24.8388
		rs61946592	0.0853559	0.01703	17680	0.00141886	25.1183
		rs61978199	-0.152284	0.033839	8478	0.00238312	20.2476
		rs61978202	-0.151293	0.0336194	8478	0.00238304	20.2469
		rs61978203	-0.150759	0.0337548	8478	0.00234736	19.943
		rs62532512	-0.0504257	0.0107399	17672	0.00124587	22.042
		rs6563550	0.0855828	0.0170613	17680	0.00142118	25.1594
		rs6563551	0.0868465	0.0170528	17680	0.00146486	25.9337
		rs67281112	0.0635814	0.0137451	17199	0.00124256	21.395
		rs6744030	0.0696747	0.0157103	17564	0.00111859	19.6667
		rs67705352	-0.0549688	0.0110534	17676	0.00139718	24.7282
		rs6837275	0.0570355	0.011887	17199	0.00133679	23.0195
		rs7140071	0.0799373	0.0159687	17679	0.00141543	25.0561
		rs7242694	-0.0618674	0.0134882	17199	0.00122174	21.036
		rs73180681	0.0837726	0.0170536	17680	0.00136301	24.1282
		rs7324216	0.0852905	0.0170445	17677	0.00141452	25.0371
		rs7329262	0.0799472	0.0159683	17677	0.00141601	25.0635
		rs7334359	0.080319	0.0159655	17679	0.00142953	25.306
		rs7335244	0.0809878	0.0159652	17679	0.00145345	25.73
		rs7337526	0.0840593	0.0170254	17680	0.00137688	24.3741
		rs74474130	0.137747	0.0295688	11055	0.00195925	21.6981
		rs77885767	-0.156209	0.0336482	8478	0.00253568	21.5471
		rs7832304	-0.0724262	0.016063	16912	0.00120066	20.3276
		rs7988812	0.0810089	0.0159638	17680	0.00145438	25.7479
		rs7989845	0.081055	0.0159638	17680	0.00145604	25.7773
		rs7994056	0.0809231	0.0159639	17680	0.0014513	25.6933
		rs7994129	0.0751768	0.0165352	17677	0.00116797	20.6681
		rs7995332	0.0802687	0.016986	17680	0.00126148	22.3286
		rs8130320	-0.048924	0.0106843	17680	0.00118454	20.9652
		rs8132143	-0.0473571	0.0106797	17680	0.00111092	19.6607
		rs8132424	-0.0474743	0.0106797	17680	0.00111642	19.7582
		rs9389714	-0.0636841	0.0143416	17680	0.00111405	19.7161
		rs9578457	-0.141478	0.0315848	9400	0.00212996	20.0601
		rs9594205	0.081187	0.0159637	17680	0.00146078	25.8615
		rs9594206	0.0816222	0.0159631	17680	0.00147659	26.1418
		rs9594207	0.080892	0.0159632	17680	0.00145031	25.6757
		rs9594208	0.0807889	0.0159631	17680	0.00144662	25.6105
		rs9594209	0.0809682	0.0159631	17680	0.00145305	25.7244
		rs9594210	0.0816205	0.0159597	17680	0.00147716	26.1518
		rs9594211	0.0820011	0.0159595	17680	0.00149097	26.3967
		rs9603191	0.0750703	0.0159664	17678	0.00124895	22.1041
		rs9603195	0.0790958	0.0159684	17679	0.00138587	24.5321
		rs9603200	0.0811833	0.0159632	17680	0.00146075	25.861
		rs9603201	0.0807345	0.0159642	17680	0.00144448	25.5725
		rs9603202	0.0807123	0.0159643	17680	0.00144368	25.5583
		rs9603203	0.080714	0.0159632	17680	0.00144393	25.5627
		rs9603204	0.0799109	0.01596	17680	0.00141596	25.0668
		rs9603205	0.0803931	0.0159601	17680	0.00143305	25.3698
		rs9603206	0.0812428	0.0159607	17680	0.00146335	25.907
		rs9603207	0.0813196	0.0159598	17680	0.00146628	25.959
		rs9603208	0.0821173	0.0159596	17680	0.00149519	26.4715
		rs9603209	0.0815203	0.0159577	17679	0.00147397	26.0939
		rs9805695	0.081055	0.0159638	17680	0.00145604	25.7773
family Erysipelotrichaceae	N4-acetylcytidine	rs10134361	0.0709624	0.0164356	18217	0.00102227	18.6398
		rs10144017	0.0687138	0.016077	18217	0.00100176	18.2653
		rs10781552	-0.0552212	0.0116074	17789	0.00127068	22.6304
		rs11146160	-0.0520776	0.011471	18204	0.00113094	20.6087
		rs11185506	0.0495351	0.0106798	18217	0.00117953	21.5104
		rs11718657	0.0495351	0.0106798	18217	0.00117953	21.5104
		rs11990200	0.0666105	0.0128883	16874	0.00158047	26.708
		rs11990327	0.0665763	0.0128411	16981	0.00158046	26.8772
		rs12258727	-0.0519876	0.011477	18201	0.00112605	20.5161
		rs12357537	-0.0537753	0.0116057	17789	0.00120545	21.4672
		rs12938302	-0.0751558	0.0167557	18207	0.00110378	20.1166
		rs13072608	0.0497916	0.0106787	18217	0.001192	21.7383
		rs17530232	0.10305	0.0224648	16622	0.00126433	21.0397
		rs1884466	-0.0475363	0.0106939	18205	0.00108423	19.7576
		rs2239640	0.0509655	0.0106776	18216	0.00124914	22.7803
		rs2239641	0.051182	0.0106771	18216	0.00125986	22.9761
		rs2284889	0.0512135	0.0106776	18216	0.00126132	23.0026
		rs2284890	0.0512958	0.010678	18215	0.00126533	23.0746
		rs2300773	0.0499672	0.0106795	18216	0.00120031	21.8887
		rs2300774	0.0524152	0.0106784	18216	0.00132092	24.0911
		rs2300775	0.052225	0.0106784	18216	0.00131135	23.9162
		rs2300777	0.0518613	0.0106774	18216	0.00129343	23.5891
		rs2300778	0.051538	0.0106776	18216	0.00127733	23.2951
		rs2300780	0.0520025	0.0106771	18216	0.00130055	23.7191
		rs2638904	0.0472153	0.0106777	18215	0.0010723	19.5508
		rs28703642	0.0525302	0.0117964	18217	0.00108735	19.8277
		rs290833	-0.0497374	0.0111376	17789	0.0011198	19.9402
		rs34221479	0.0486579	0.0107011	18108	0.00114047	20.6729
		rs35161940	-0.0806041	0.0167641	18213	0.00126771	23.1157
		rs35587059	0.0479071	0.010682	18207	0.0011035	20.1115
		rs3761717	0.0496186	0.0106791	18217	0.00118366	21.586
		rs3804139	0.0486429	0.0106791	18215	0.00113775	20.7455
		rs3804140	0.0488296	0.0106791	18215	0.00114648	20.9049
		rs4078432	-0.0608929	0.0133764	17789	0.00116359	20.7209
		rs41300431	0.0478842	0.0106789	18216	0.00110255	20.104
		rs4617508	-0.0532474	0.0114727	18197	0.00118237	21.5387
		rs55764236	-0.0539305	0.0116046	17789	0.00121263	21.5952
		rs56970041	0.0724144	0.0164471	18217	0.001063	19.3832
		rs61865709	-0.052664	0.0118775	17789	0.00110394	19.6574
		rs62504402	0.0655608	0.01282	16874	0.00154746	26.1492
		rs62504403	0.0681159	0.0127883	16981	0.00166794	28.3673
		rs7095708	-0.0532727	0.011471	18197	0.00118383	21.5654
		rs7100916	-0.0527558	0.0118798	17789	0.00110737	19.7186
		rs7234058	-0.0945759	0.0194091	16874	0.00140515	23.741
		rs76420385	-0.0928607	0.0193876	16874	0.00135771	22.9384
		rs78782849	-0.0924946	0.0194004	16874	0.00134526	22.7279
		rs7906464	-0.0531513	0.011893	17789	0.00112151	19.9708
		rs7911287	-0.0532216	0.0114716	18198	0.00118139	21.522
		rs79329601	-0.0929742	0.0194034	16874	0.00135882	22.9572
		rs79996147	-0.0942694	0.0194062	16874	0.00139648	23.5944
		rs8003149	0.0538798	0.0116888	18213	0.00116526	21.2454
		rs8096144	-0.0856058	0.0191756	17405	0.00114377	19.9278
		rs9846149	0.0508689	0.0106778	18216	0.00124437	22.6932
		rs9852239	0.050937	0.0106789	18216	0.00124745	22.7494
		rs9852883	0.047734	0.0105644	18109	0.00112611	20.4135
		rs9858727	0.0520193	0.0106791	18216	0.0013009	23.7255
		rs9859260	0.0494075	0.0106791	18217	0.00117363	21.4027
		rs9859401	0.050037	0.0106791	18217	0.00120368	21.9515
		rs9863872	0.0508821	0.0106775	18216	0.00124509	22.7064
		rs9867473	0.0500323	0.0107046	18089	0.00120621	21.843
		rs9877119	0.049323	0.0106791	18217	0.00116962	21.3295
		rs9990392	0.0485656	0.0106882	18215	0.00113222	20.6445
family Erysipelotrichaceae	1-ribosyl-imidazoleacetate	rs10134361	0.0709624	0.0164356	18217	0.00102227	18.6398
		rs10144017	0.0687138	0.016077	18217	0.00100176	18.2653
		rs10781552	-0.0552212	0.0116074	17789	0.00127068	22.6304
		rs11146160	-0.0520776	0.011471	18204	0.00113094	20.6087
		rs11185506	0.0495351	0.0106798	18217	0.00117953	21.5104
		rs11718657	0.0495351	0.0106798	18217	0.00117953	21.5104
		rs11990200	0.0666105	0.0128883	16874	0.00158047	26.708
		rs11990327	0.0665763	0.0128411	16981	0.00158046	26.8772
		rs12258727	-0.0519876	0.011477	18201	0.00112605	20.5161
		rs12357537	-0.0537753	0.0116057	17789	0.00120545	21.4672
		rs12938302	-0.0751558	0.0167557	18207	0.00110378	20.1166
		rs13072608	0.0497916	0.0106787	18217	0.001192	21.7383
		rs17530232	0.10305	0.0224648	16622	0.00126433	21.0397
		rs1884466	-0.0475363	0.0106939	18205	0.00108423	19.7576
		rs2239640	0.0509655	0.0106776	18216	0.00124914	22.7803
		rs2239641	0.051182	0.0106771	18216	0.00125986	22.9761
		rs2284889	0.0512135	0.0106776	18216	0.00126132	23.0026
		rs2284890	0.0512958	0.010678	18215	0.00126533	23.0746
		rs2300773	0.0499672	0.0106795	18216	0.00120031	21.8887
		rs2300774	0.0524152	0.0106784	18216	0.00132092	24.0911
		rs2300775	0.052225	0.0106784	18216	0.00131135	23.9162
		rs2300777	0.0518613	0.0106774	18216	0.00129343	23.5891
		rs2300778	0.051538	0.0106776	18216	0.00127733	23.2951
		rs2300780	0.0520025	0.0106771	18216	0.00130055	23.7191
		rs2638904	0.0472153	0.0106777	18215	0.0010723	19.5508
		rs28703642	0.0525302	0.0117964	18217	0.00108735	19.8277
		rs290833	-0.0497374	0.0111376	17789	0.0011198	19.9402
		rs34221479	0.0486579	0.0107011	18108	0.00114047	20.6729
		rs35161940	-0.0806041	0.0167641	18213	0.00126771	23.1157
		rs35587059	0.0479071	0.010682	18207	0.0011035	20.1115
		rs3761717	0.0496186	0.0106791	18217	0.00118366	21.586
		rs3804139	0.0486429	0.0106791	18215	0.00113775	20.7455
		rs3804140	0.0488296	0.0106791	18215	0.00114648	20.9049
		rs4078432	-0.0608929	0.0133764	17789	0.00116359	20.7209
		rs41300431	0.0478842	0.0106789	18216	0.00110255	20.104
		rs4617508	-0.0532474	0.0114727	18197	0.00118237	21.5387
		rs55764236	-0.0539305	0.0116046	17789	0.00121263	21.5952
		rs56970041	0.0724144	0.0164471	18217	0.001063	19.3832
		rs61865709	-0.052664	0.0118775	17789	0.00110394	19.6574
		rs62504402	0.0655608	0.01282	16874	0.00154746	26.1492
		rs62504403	0.0681159	0.0127883	16981	0.00166794	28.3673
		rs7095708	-0.0532727	0.011471	18197	0.00118383	21.5654
		rs7100916	-0.0527558	0.0118798	17789	0.00110737	19.7186
		rs7234058	-0.0945759	0.0194091	16874	0.00140515	23.741
		rs76420385	-0.0928607	0.0193876	16874	0.00135771	22.9384
		rs78782849	-0.0924946	0.0194004	16874	0.00134526	22.7279
		rs7906464	-0.0531513	0.011893	17789	0.00112151	19.9708
		rs7911287	-0.0532216	0.0114716	18198	0.00118139	21.522
		rs79329601	-0.0929742	0.0194034	16874	0.00135882	22.9572
		rs79996147	-0.0942694	0.0194062	16874	0.00139648	23.5944
		rs8003149	0.0538798	0.0116888	18213	0.00116526	21.2454
		rs8096144	-0.0856058	0.0191756	17405	0.00114377	19.9278
		rs9846149	0.0508689	0.0106778	18216	0.00124437	22.6932
		rs9852239	0.050937	0.0106789	18216	0.00124745	22.7494
		rs9852883	0.047734	0.0105644	18109	0.00112611	20.4135
		rs9858727	0.0520193	0.0106791	18216	0.0013009	23.7255
		rs9859260	0.0494075	0.0106791	18217	0.00117363	21.4027
		rs9859401	0.050037	0.0106791	18217	0.00120368	21.9515
		rs9863872	0.0508821	0.0106775	18216	0.00124509	22.7064
		rs9867473	0.0500323	0.0107046	18089	0.00120621	21.843
		rs9877119	0.049323	0.0106791	18217	0.00116962	21.3295
		rs9990392	0.0485656	0.0106882	18215	0.00113222	20.6445
family Prevotellaceae		rs10131942	0.0701212	0.0158326	14871	0.00131729	19.6126
		rs10779530	-0.0748841	0.0147263	14871	0.00173578	25.8542
		rs11045907	-0.0596511	0.0135476	14871	0.00130199	19.3845
		rs11045908	-0.0596148	0.0135514	14871	0.00129967	19.3499
		rs11102139	0.0838689	0.016784	14868	0.0016766	24.9661
		rs11151191	-0.0794174	0.0172691	14062	0.00150172	21.146
		rs11151192	-0.0812838	0.0173612	14062	0.00155641	21.9173
		rs11151195	-0.0808143	0.0172638	14062	0.00155589	21.91
		rs111795168	-0.076609	0.0165791	14769	0.00144364	21.3491
		rs111996655	-0.0753146	0.0162736	14764	0.00144863	21.4157
		rs12057990	0.0589878	0.0132268	14867	0.00133601	19.8863
		rs12118202	-0.0751986	0.0147265	14869	0.00175056	26.0712
		rs12142231	-0.0762138	0.016278	14769	0.00148207	21.9182
		rs12143482	-0.0756775	0.0160051	14770	0.00151139	22.354
		rs12612711	-0.0581549	0.0118076	14859	0.00162988	24.2546
		rs12873417	0.0580183	0.0128473	14871	0.00136952	20.3914
		rs13005458	-0.0577487	0.0117231	14864	0.00162989	24.263
		rs13026139	-0.0576726	0.0117994	14860	0.00160511	23.8871
		rs13069367	-0.0539768	0.0119687	14860	0.0013668	20.3357
		rs148376875	0.084515	0.0179163	14289	0.00155486	22.2489
		rs17260438	-0.0746654	0.0160051	14770	0.0014713	21.7601
		rs2206481	-0.0544918	0.0117501	14808	0.00145028	21.504
		rs2206482	-0.0569105	0.0117486	14808	0.00158207	23.4612
		rs2278540	0.0554249	0.0123265	14847	0.00135989	20.215
		rs2278541	0.0550107	0.0123253	14847	0.00133991	19.9177
		rs2322142	-0.0598326	0.0132963	14869	0.00136001	20.2468
		rs34071565	-0.1567	0.0347882	8136	0.0024876	20.2846
		rs3758087	0.0564199	0.0124655	14871	0.00137565	20.4827
		rs3805025	-0.0646282	0.0145508	14871	0.00132481	19.7247
		rs3805026	-0.0645999	0.0144394	14870	0.00134423	20.0129
		rs3860225	0.083936	0.0167936	14871	0.00167703	24.9776
		rs4493272	-0.0604992	0.0118027	14867	0.00176419	26.271
		rs4685827	-0.0679529	0.0145407	14867	0.00146684	21.8366
		rs55780618	-0.0750798	0.0160073	14770	0.00148725	21.9964
		rs6087027	-0.0527606	0.0116223	14809	0.00138965	20.6052
		rs6720263	-0.0595484	0.0117923	14871	0.00171182	25.4967
		rs6733556	-0.0602463	0.0117927	14870	0.0017521	26.0959
		rs7226722	-0.0873727	0.017237	14062	0.00182385	25.6902
		rs7252711	-0.0740876	0.0161926	14540	0.0014377	20.9314
		rs74442976	0.0905896	0.0185305	14869	0.00160474	23.896
		rs74999593	-0.0754887	0.0165789	14769	0.00140182	20.7297
		rs75982374	0.0802416	0.0180381	13480	0.00146585	19.7857
		rs77380553	-0.0773747	0.0167375	13954	0.00152916	21.3676
		rs7975087	-0.0601448	0.0135454	14871	0.00132403	19.713
		rs8095689	-0.0823658	0.017227	14061	0.00162313	22.8567
		rs912860	-0.229046	0.0483124	3479	0.00641915	22.4636
		rs926496	-0.0530523	0.0117245	14809	0.00138068	20.4721
		rs9586501	0.0592681	0.0127329	14868	0.00145513	21.6634
		rs9952932	-0.0884173	0.0172631	14061	0.00186214	26.2286
		rs9953173	-0.087629	0.017264	14061	0.00182895	25.7603
		rs9958960	-0.0914807	0.0173611	14061	0.00197074	27.7614
		rs9967134	-0.0864117	0.0174499	14056	0.00174157	24.5187
genus Lachnoclostridium		rs1006268	-0.0479828	0.0107798	17840	0.00110936	19.8108
		rs1030431	-0.050829	0.0114532	17915	0.00109819	19.6935
		rs1031599	-0.078627	0.0175644	17398	0.00115047	20.0367
		rs1033549	-0.0507923	0.0108468	17836	0.00122791	21.9254
		rs10854245	-0.0521269	0.0109474	17841	0.00126921	22.6702
		rs10957054	-0.0509397	0.0113866	17922	0.00111545	20.0113
		rs11996829	-0.0507416	0.0113584	17922	0.0011123	19.9546
		rs12481174	-0.0521345	0.0111055	17839	0.00123386	22.0355
		rs12566975	-0.0468097	0.0105787	17921	0.00109137	19.5776
		rs13263105	-0.0504131	0.0113577	17922	0.0010981	19.6995
		rs13277801	-0.0506881	0.0113557	17922	0.00111049	19.9221
		rs1528479	-0.0497798	0.0111919	17477	0.00113068	19.781
		rs1529367	-0.0516967	0.0113601	17922	0.00115417	20.7067
		rs1529368	-0.0516448	0.0113839	17922	0.00114706	20.5789
		rs1993453	-0.0508698	0.0113559	17922	0.00111843	20.0647
		rs1997204	-0.108075	0.0242022	14138	0.00140844	19.9378
		rs2016886	-0.0507846	0.0113812	17922	0.00110973	19.9084
		rs2024615	-0.0504187	0.0108227	17842	0.00121489	21.7
		rs2024617	-0.0518137	0.0108301	17841	0.00128129	22.8862
		rs2024618	-0.050838	0.0108679	17841	0.00122499	21.8794
		rs2024619	-0.0502064	0.0107429	17842	0.00122266	21.8389
		rs2143855	-0.0543425	0.01082	17838	0.00141211	25.2219
		rs2143856	-0.052723	0.0107722	17842	0.0013408	23.9519
		rs2179821	-0.0475749	0.0107045	17842	0.00110585	19.7502
		rs2385421	0.0746186	0.0180734	17903	0.000951206	17.0438
		rs2876527	-0.0488355	0.0106717	17842	0.00117232	20.9388
		rs2876535	-0.0557365	0.0110869	17841	0.00141456	25.2701
		rs3790176	-0.0547788	0.0110823	17832	0.00136826	24.4295
		rs3790181	-0.0515884	0.010768	17842	0.00128478	22.95
		rs3821998	-0.0864066	0.0192519	17920	0.00112284	20.1417
		rs3827978	-0.0546002	0.0112199	17842	0.00132554	23.679
		rs3950143	-0.0517934	0.0107144	17842	0.00130798	23.365
		rs4405817	-0.0493861	0.0107684	17842	0.00117747	21.0309
		rs4738679	-0.0520267	0.011404	17921	0.00116003	20.8106
		rs4813351	-0.0542066	0.0110229	17831	0.0013544	24.1804
		rs4813352	-0.0548636	0.0108163	17842	0.00143992	25.7253
		rs4813353	-0.0513733	0.0109074	17842	0.0012418	22.1812
		rs4814838	-0.0480432	0.0107807	17842	0.00111183	19.8571
		rs4814842	-0.0490094	0.0108919	17842	0.00113347	20.2441
		rs4814843	-0.0506589	0.0106671	17842	0.00126248	22.5512
		rs4814844	-0.0490736	0.0106729	17842	0.00118351	21.1388
		rs512541	0.0502166	0.0106466	17913	0.00124042	22.2447
		rs575175	-0.0499534	0.0106635	17910	0.00122379	21.9425
		rs6035269	-0.0497671	0.0110439	17826	0.00113786	20.3044
		rs6035270	-0.0559317	0.0110177	17825	0.00144371	25.7684
		rs6035276	-0.0496778	0.0109777	17832	0.0011471	20.4762
		rs6035283	-0.0515291	0.0107733	17840	0.00128073	22.8749
		rs6035284	-0.0547237	0.0108128	17842	0.00143354	25.611
		rs6035293	-0.0539952	0.0108127	17842	0.00139571	24.9342
		rs6035302	-0.0484099	0.0108773	17842	0.00110893	19.8053
		rs6035303	-0.053801	0.0110786	17841	0.00132013	23.581
		rs6035306	-0.0491203	0.0108911	17842	0.00113878	20.339
		rs6045950	-0.0494894	0.0110265	17823	0.00112897	20.1421
		rs6045976	-0.0511865	0.0107682	17842	0.00126484	22.5933
		rs6045980	-0.051367	0.0109054	17841	0.00124202	22.1839
		rs6045989	-0.050184	0.0109914	17842	0.001167	20.8436
		rs6045996	-0.0510935	0.0107688	17842	0.0012601	22.5085
		rs6046001	-0.0537235	0.0108165	17842	0.00138075	24.6666
		rs6046009	-0.049065	0.0106776	17842	0.00118205	21.1128
		rs6046010	-0.050424	0.0109072	17842	0.00119642	21.3697
		rs6046012	-0.0500601	0.0107095	17842	0.00122312	21.8472
		rs6046013	-0.0502529	0.0107119	17842	0.001232	22.0059
		rs6075497	-0.0557756	0.0111993	17841	0.00138831	24.8005
		rs6075498	-0.0553301	0.0111995	17841	0.0013662	24.405
		rs6075500	-0.0569327	0.0111984	17841	0.00144664	25.8441
		rs6075501	-0.0493527	0.0107683	17842	0.00117592	21.0031
		rs6075502	-0.0501666	0.0108978	17842	0.0011863	21.1887
		rs6075505	-0.0492722	0.0106726	17842	0.00119316	21.3113
		rs6081560	-0.0539191	0.0108121	17842	0.00139193	24.8667
		rs6081562	-0.0567782	0.011221	17841	0.00143304	25.6006
		rs6081565	-0.0551201	0.0112269	17839	0.00134941	24.1019
		rs6081568	-0.0549009	0.0112032	17841	0.00134423	24.012
		rs6081571	-0.0565071	0.010934	17841	0.00149479	26.7054
		rs6081572	-0.056014	0.0111997	17841	0.00140008	25.0111
		rs6081576	-0.0543559	0.0112449	17842	0.0013079	23.3635
		rs6106056	-0.0500881	0.0110895	17842	0.00114211	20.3986
		rs6106063	-0.0526682	0.0108694	17842	0.00131423	23.4768
		rs6106066	-0.0502974	0.0106515	17841	0.00124827	22.2957
		rs6112304	-0.0570687	0.0112221	17842	0.00144736	25.8583
		rs6112307	-0.0551577	0.0112225	17841	0.00135214	24.1536
		rs6112308	-0.0542939	0.0112223	17842	0.00131017	23.4041
		rs6112314	-0.0561715	0.0108174	17842	0.00150899	26.961
		rs6112319	-0.0526696	0.0112024	17823	0.00123873	22.1028
		rs6112328	-0.0494217	0.0106523	17840	0.00120512	21.5228
		rs6112331	-0.0483776	0.010674	17841	0.00115005	20.5395
		rs615997	0.0511752	0.0106491	17911	0.00128771	23.0913
		rs61915982	0.0809711	0.0173571	16773	0.00129578	21.7598
		rs61915992	0.0803876	0.0172209	16773	0.00129746	21.7879
		rs62028349	0.0469989	0.0105971	17922	0.00109633	19.6677
		rs62282803	0.0831274	0.0180516	16988	0.00124673	21.2033
		rs62285313	0.0864203	0.0181565	16991	0.00133158	22.6524
		rs6498001	0.0468982	0.0105966	17922	0.00109173	19.5852
		rs6982486	-0.0506976	0.0113583	17922	0.00111039	19.9203
		rs6985620	-0.0514684	0.0113608	17919	0.00114406	20.5217
		rs7005978	-0.050404	0.0113642	17920	0.00109658	19.6701
		rs7007181	-0.0512425	0.0113891	17918	0.0011285	20.241
		rs721489	-0.0512077	0.0107699	17842	0.00126547	22.6045
		rs7268057	-0.047639	0.0107055	17842	0.00110864	19.8
		rs7269490	-0.0518869	0.0116664	17397	0.00113572	19.7783
		rs72829893	0.117472	0.0268103	12404	0.00154538	19.1954
		rs73232901	-0.0862444	0.0192635	17920	0.00111729	20.042
		rs7617141	-0.0781111	0.0176643	17398	0.00112266	19.5517
		rs78068103	0.0886199	0.0194248	17477	0.0011895	20.8113
		rs789029	-0.0641289	0.0137974	17922	0.00120393	21.6005
		rs8121292	-0.0540857	0.0108158	17838	0.00139989	25.0034
		rs825045	-0.10818	0.0247596	13476	0.00141459	19.0872
		rs983812	-0.050522	0.0113568	17922	0.00110302	19.7879
		rs9901268	0.0906619	0.0208623	17199	0.00109684	18.8831
genus Sellimonas		rs10226023	-0.119854	0.0269355	3154	0.00623846	19.7871
		rs10229799	-0.119208	0.0269347	3154	0.00617209	19.5752
		rs10229922	-0.119823	0.0269368	3154	0.00623459	19.7747
		rs10249740	-0.123748	0.0269026	3154	0.00666385	21.1454
		rs10804205	0.122615	0.0250936	3153	0.0075155	23.8607
		rs113144620	-0.160358	0.0355595	3154	0.00640644	20.3233
		rs113379006	-0.162759	0.0357025	3154	0.00654603	20.769
		rs1133878	-0.115708	0.0256368	3154	0.00641718	20.3576
		rs114478966	-0.161709	0.0356742	3154	0.00647261	20.5346
		rs11686065	-0.131216	0.0301777	3095	0.00607154	18.894
		rs12108049	-0.159749	0.035791	3140	0.00630451	19.9091
		rs12113766	-0.11888	0.0269297	3154	0.00614074	19.4752
		rs13200972	0.114019	0.0253816	3153	0.00635944	20.1668
		rs1476517	-0.11927	0.0269541	3154	0.00616969	19.5676
		rs1505357	0.122081	0.0251074	3154	0.00744029	23.6276
		rs17657328	0.114571	0.0253618	3154	0.00642881	20.3947
		rs1811326	0.11406	0.0251093	3154	0.00649983	20.6215
		rs1863429	-0.115308	0.0253496	3154	0.00651746	20.6778
		rs1867984	0.113832	0.0251091	3154	0.00647416	20.5395
		rs1972689	0.115014	0.0251067	3154	0.00660968	20.9723
		rs2006772	0.112721	0.0251036	3154	0.00635198	20.1494
		rs2014638	0.115512	0.0251075	3154	0.00666626	21.1531
		rs2016057	-0.125878	0.0256153	3154	0.00759841	24.1336
		rs2124587	-0.120711	0.0256783	3154	0.00695776	22.0845
		rs2187447	0.243457	0.0527695	3028	0.0069804	21.2712
		rs2303443	0.115066	0.0251505	3154	0.0065928	20.9184
		rs2371572	0.127349	0.0250862	3154	0.00810446	25.754
		rs2371573	0.119418	0.0251377	3153	0.00710673	22.5536
		rs2436661	0.114083	0.0251066	3154	0.00650386	20.6344
		rs2448810	-0.123102	0.025645	3154	0.00725272	23.0276
		rs2448945	-0.122749	0.0257499	3153	0.00715551	22.7095
		rs2470619	0.117896	0.0251148	3154	0.00693829	22.0223
		rs2554332	0.111914	0.0251046	3154	0.00626141	19.8603
		rs2554334	0.112802	0.0251079	3154	0.00635885	20.1714
		rs2554336	0.114135	0.0251092	3154	0.00650844	20.649
		rs2554345	0.112666	0.0251087	3154	0.00634324	20.1215
		rs2554358	-0.124696	0.0256707	3154	0.00742559	23.5805
		rs2570224	0.115069	0.0251016	3154	0.00661858	21.0008
		rs2570228	0.114838	0.0251081	3154	0.00658887	20.9059
		rs2570230	-0.124169	0.0256213	3154	0.00739162	23.4719
		rs2570233	0.114218	0.0251064	3154	0.00651927	20.6836
		rs2570235	0.115394	0.0251047	3154	0.00665418	21.1145
		rs2570236	0.116072	0.0251034	3154	0.00673274	21.3654
		rs2570237	0.117228	0.0251058	3154	0.00686534	21.7891
		rs2570251	0.112984	0.0251027	3154	0.00638194	20.2451
		rs2570252	0.111628	0.0251061	3154	0.00622893	19.7567
		rs2570253	0.113682	0.0251038	3154	0.00645992	20.4941
		rs2570258	0.114409	0.0251123	3154	0.00653794	20.7432
		rs2570260	0.113792	0.0251188	3153	0.00646669	20.5092
		rs2593167	0.114234	0.0251111	3154	0.00651869	20.6817
		rs2606130	-0.115823	0.0256401	3154	0.00642814	20.3926
		rs2606133	-0.119208	0.0256802	3154	0.0067857	21.5347
		rs2606147	-0.123058	0.0256387	3154	0.00725113	23.0225
		rs2622765	-0.119943	0.0257345	3154	0.00684027	21.709
		rs2623258	-0.120735	0.0256223	3154	0.00699077	22.19
		rs2623259	0.114522	0.0251027	3154	0.00655575	20.8001
		rs2623262	0.113834	0.0251047	3154	0.00647668	20.5476
		rs2652597	-0.116591	0.0256326	3154	0.0065169	20.676
		rs35344361	0.125702	0.0250927	3153	0.00789637	25.0795
		rs41816	0.132201	0.0291087	3154	0.00649729	20.6134
		rs4600608	-0.137152	0.0301702	3095	0.00663279	20.6522
		rs487637	0.126682	0.028151	3154	0.00637973	20.238
		rs553697	-0.153767	0.0339099	3047	0.00670319	20.549
		rs55953604	-0.161316	0.0356728	3154	0.0064419	20.4365
		rs56201224	-0.161522	0.0356732	3154	0.00645806	20.4881
		rs56203279	-0.124045	0.0269115	3154	0.00669122	21.2328
		rs62016462	0.233969	0.0484278	3153	0.00734855	23.3267
		rs6433790	-0.13853	0.0301698	3095	0.00676605	21.0699
		rs6754674	0.120775	0.0251154	3154	0.0072784	23.1097
		rs67895020	0.113629	0.0251487	3154	0.00643105	20.4019
		rs691738	-0.120401	0.0256195	3154	0.00695395	22.0723
		rs7182917	0.111443	0.0251535	3154	0.00618522	19.6171
		rs72553859	-0.150458	0.0332626	3154	0.00644537	20.4476
		rs73073226	-0.160369	0.0355312	3154	0.00641749	20.3586
		rs73077365	-0.160565	0.035832	3140	0.00635416	20.0669
		rs74947509	-0.16073	0.035525	3154	0.00644846	20.4575
		rs77979921	-0.119651	0.0269286	3154	0.00622059	19.73
		rs7968030	-0.12711	0.0280617	3095	0.0065857	20.5046
		rs919059	0.113234	0.0251098	3154	0.0064064	20.3232
genus Eubacterium nodatum group	1-stearoyl-2-oleoyl-GPE (18:0/18:1)	rs10130434	-0.161054	0.0340632	3295	0.0067388	22.3414
		rs10263623	0.193496	0.0439023	3080	0.0062674	19.4127
		rs10458299	-0.187753	0.041969	3271	0.00608115	20.0009
		rs10826311	-0.10983	0.0245922	3295	0.00601682	19.9333
		rs10905594	0.153408	0.0339942	3295	0.00614264	20.3527
		rs11256279	0.157966	0.0341654	3295	0.006446	21.3644
		rs11256282	0.15479	0.0339874	3295	0.00625563	20.7295
		rs11256291	0.152135	0.0339543	3295	0.00605586	20.0634
		rs113893692	-0.185107	0.0403573	3195	0.00654155	21.0247
		rs1158959	0.157588	0.0341831	3295	0.00640882	21.2404
		rs12147432	-0.186263	0.0341516	3271	0.00901198	29.7281
		rs12881844	-0.158095	0.0336742	3271	0.00669335	22.028
		rs12888970	-0.175708	0.0341966	3271	0.00800652	26.3846
		rs12889944	-0.165224	0.0342207	3271	0.00707623	23.297
		rs12890135	-0.164774	0.0335313	3270	0.00733048	24.1329
		rs12897317	-0.169172	0.0341345	3294	0.0074015	24.5474
		rs1304116	0.120454	0.0271475	3294	0.00594114	19.6751
		rs2357118	-0.154696	0.0335563	3271	0.00645535	21.2396
		rs34008056	0.164947	0.0362776	3295	0.00623506	20.6609
		rs34029790	-0.162208	0.0342129	3271	0.00682507	22.4645
		rs34195214	0.166515	0.036268	3295	0.00635678	21.0668
		rs34273878	-0.174731	0.0340368	3295	0.00793463	26.3377
		rs34297067	-0.186907	0.0341475	3271	0.00907593	29.941
		rs34860830	-0.165665	0.034229	3271	0.00711044	23.4105
		rs35337287	-0.175857	0.0340341	3295	0.0080377	26.6826
		rs35598171	0.169446	0.036617	3270	0.00650598	21.4008
		rs35778972	0.164914	0.0362786	3295	0.00623224	20.6515
		rs35883366	-0.165452	0.0342869	3271	0.0070685	23.2714
		rs4255714	-0.163973	0.0336468	3271	0.00720835	23.7352
		rs4432189	-0.168681	0.03414	3295	0.00735432	24.3972
		rs4502131	-0.161975	0.0341203	3271	0.00684234	22.5217
		rs4542578	-0.159743	0.0340056	3295	0.00665252	22.0535
		rs4609756	-0.168681	0.03414	3295	0.00735432	24.3972
		rs61841040	0.160621	0.0341609	3295	0.00666479	22.0944
		rs61969852	-0.160422	0.0335176	3270	0.00695665	22.8936
		rs66522207	-0.16004	0.0341264	3271	0.00667863	21.9792
		rs6818880	-0.110081	0.0245964	3291	0.00604942	20.0176
		rs7146815	-0.162397	0.0340576	3295	0.00685311	22.723
		rs77910827	0.201788	0.0413568	3271	0.00722551	23.7921
		rs7827125	0.1223	0.0271331	3294	0.00612996	20.3043
		rs7880204	-0.125454	0.0275303	3294	0.00626459	20.753
		rs9425984	-0.130234	0.0292347	3294	0.00598852	19.833
genus Ruminococcus gnavus group		rs10039058	-0.114024	0.0226954	6400	0.00392848	25.2336
		rs10043038	-0.0895836	0.0202843	6397	0.00303975	19.4985
		rs10054585	-0.089736	0.0202322	6401	0.00306383	19.6657
		rs10054604	-0.089736	0.0202322	6401	0.00306383	19.6657
		rs10070691	-0.0905165	0.0202354	6401	0.00311622	20.0031
		rs10071259	-0.114526	0.0226852	6401	0.00396592	25.479
		rs10858049	0.0879747	0.0196203	6401	0.00313109	20.0988
		rs10940770	-0.0934427	0.020231	6401	0.00332172	21.3266
		rs10942121	-0.0942507	0.0213427	6326	0.0030733	19.4954
		rs11102814	0.0863521	0.0196779	6328	0.00303392	19.251
		rs11587400	0.0864596	0.019443	6401	0.00307973	19.7681
		rs11597105	0.114673	0.0250653	6328	0.00329667	20.9237
		rs11864644	-0.139804	0.0318253	6241	0.00308245	19.2909
		rs12124711	0.0890901	0.0196219	6401	0.00321022	20.6083
		rs12136548	0.0901946	0.0196476	6401	0.00328146	21.0672
		rs12402335	0.08911	0.0196876	6327	0.0032275	20.48
		rs12513491	-0.0922451	0.0202345	6401	0.00323628	20.7762
		rs12515623	-0.0958098	0.0213519	6327	0.00317226	20.1284
		rs12652689	-0.104582	0.0229396	6327	0.00327432	20.7781
		rs12653275	-0.108639	0.0228564	6327	0.00355805	22.585
		rs12653463	-0.0913768	0.0202317	6401	0.00317671	20.3926
		rs12659196	-0.116496	0.0231127	6326	0.00399992	25.3971
		rs12659207	-0.109071	0.0228475	6327	0.00358906	22.7825
		rs12989336	-0.0846861	0.0187936	6401	0.00316213	20.2987
		rs13161892	-0.089462	0.0202335	6401	0.00304481	19.5433
		rs13163520	-0.127377	0.0233883	6326	0.00466688	29.6517
		rs13166543	-0.0893511	0.0202318	6401	0.00303782	19.4982
		rs13166733	-0.107907	0.0230758	6328	0.00344364	21.8597
		rs13174809	-0.0894204	0.0202318	6401	0.00304252	19.5285
		rs13176281	-0.112122	0.0231159	6328	0.00370412	23.5194
		rs13179441	-0.0905586	0.020232	6401	0.00312017	20.0285
		rs13180307	-0.114251	0.0228762	6327	0.00392683	24.9351
		rs13180887	-0.0901145	0.0202312	6401	0.00308998	19.8341
		rs1472354	-0.111964	0.0228742	6327	0.00377246	23.9511
		rs1472609	-0.086975	0.017875	6399	0.00368621	23.6679
		rs1496279	-0.087722	0.0184167	6236	0.00362501	22.6805
		rs16886724	-0.0907614	0.0202319	6401	0.00313415	20.1185
		rs16886734	-0.0890721	0.0202638	6401	0.00300944	19.3155
		rs16886738	-0.0888982	0.0202663	6401	0.00299699	19.2354
		rs17631095	-0.114297	0.0228748	6327	0.0039305	24.9585
		rs1908700	-0.105708	0.0228731	6327	0.00336438	21.3515
		rs2102146	-0.0823702	0.0178851	6401	0.00330273	21.2042
		rs2132502	-0.0816244	0.0181693	6401	0.00314303	20.1757
		rs28374963	0.0877801	0.0196823	6327	0.00313386	19.884
		rs2909242	-0.0909965	0.018351	6401	0.00382663	24.5807
		rs2962235	-0.0832645	0.017873	6400	0.00337966	21.6964
		rs3011257	-0.115634	0.0249081	6401	0.00335572	21.5456
		rs3124783	-0.11599	0.0249099	6401	0.00337581	21.675
		rs329887	-0.0819841	0.0178303	6397	0.00329407	21.1352
		rs329889	-0.0810273	0.0178837	6397	0.00319875	20.5217
		rs329892	-0.0811361	0.0178458	6398	0.00322041	20.6643
		rs329894	-0.0806949	0.0178745	6398	0.0031754	20.3746
		rs329899	-0.0845979	0.0178481	6398	0.00349921	22.4595
		rs329903	-0.08827	0.0200611	6401	0.0030155	19.3545
		rs34575570	0.0820674	0.0177076	6400	0.00334495	21.4728
		rs34867396	-0.10483	0.0228697	6327	0.00330989	21.0046
		rs35326214	-0.123768	0.0230712	6327	0.00452797	28.7697
		rs36058922	-0.11163	0.0228798	6328	0.00374767	23.7969
		rs4388134	-0.0904997	0.0203544	6399	0.00307982	19.7625
		rs62167033	0.185289	0.0396295	5194	0.00419117	21.8522
		rs62349875	-0.11279	0.0226851	6400	0.00384773	24.7128
		rs62349877	-0.113812	0.0230654	6328	0.00383284	24.3398
		rs67084241	-0.0907904	0.0202379	6399	0.00313527	20.1194
		rs67308382	-0.0907614	0.0202319	6401	0.00313415	20.1185
		rs6861096	-0.0913257	0.0202376	6400	0.00317183	20.3579
		rs6861651	-0.0898529	0.0202498	6399	0.00306743	19.6827
		rs6861985	-0.107447	0.0230784	6326	0.00341479	21.6691
		rs6863988	-0.0884689	0.0202337	6401	0.00297776	19.1116
		rs6868279	-0.0813833	0.0181667	6401	0.00312543	20.0624
		rs6893333	-0.121344	0.0231491	6327	0.00432401	27.4682
		rs6895524	-0.0818194	0.0181642	6401	0.00315977	20.2835
		rs71599205	-0.113786	0.0231057	6328	0.00381777	24.2438
		rs7710079	-0.0887958	0.0202339	6401	0.00299968	19.2527
		rs78399089	0.144445	0.0326618	5944	0.00327959	19.5514
		rs934940	-0.105045	0.0229588	6309	0.00330713	20.9273
		rs9872758	0.0849233	0.0176643	6398	0.00359956	23.106
family Rikenellaceae	1-palmitoyl-2-linoleoyl-GPE (16:0/18:2)	rs10217435	-0.0883756	0.0197506	17679	0.00113124	20.0195
		rs10832801	-0.0534763	0.0122666	17199	0.0011038	19.003
		rs1107244	0.0874428	0.0170522	17680	0.00148511	26.2929
		rs11088466	-0.0481039	0.0106807	17680	0.001146	20.2822
		rs11841382	0.0795925	0.0178915	17680	0.0011181	19.7879
		rs12346296	-0.087879	0.0197481	17679	0.00111885	19.8001
		rs12350642	-0.087879	0.0197481	17679	0.00111885	19.8001
		rs12584670	0.0816229	0.0185902	17680	0.00108918	19.2756
		rs12787142	-0.104425	0.0208564	17547	0.00142661	25.0656
		rs12787515	-0.0955819	0.0206752	17544	0.00121673	21.3698
		rs1322804	0.0788333	0.0159694	17679	0.00137653	24.3665
		rs1575380	0.0808999	0.0159651	17680	0.00145025	25.6747
		rs1575381	0.0811833	0.0159632	17680	0.00146075	25.861
		rs1575382	0.0811423	0.0159647	17680	0.001459	25.8299
		rs1575383	0.0811833	0.0159632	17680	0.00146075	25.861
		rs1590303	0.0807785	0.0159685	17679	0.00144537	25.5867
		rs1590305	0.0802672	0.0159702	17679	0.00142684	25.2584
		rs17055723	0.0803695	0.015965	17680	0.00143133	25.3394
		rs17055728	0.0808481	0.0159648	17680	0.00144844	25.6427
		rs17055747	0.0812225	0.0159641	17680	0.00146199	25.8829
		rs17055871	0.0841658	0.0170307	17680	0.0013795	24.4205
		rs1923716	0.0752441	0.0159674	17678	0.00125457	22.2037
		rs1923717	0.0802913	0.0159609	17680	0.00142928	25.303
		rs1923718	0.0803452	0.0159604	17680	0.00143129	25.3387
		rs1923719	0.0799109	0.01596	17680	0.00141596	25.0668
		rs1939881	-0.105589	0.0206213	17434	0.00150162	26.2157
		rs2044028	-0.0498104	0.0107458	17676	0.0012141	21.484
		rs2150411	-0.0475944	0.0106805	17680	0.00112191	19.8554
		rs2224659	0.0790958	0.0159684	17679	0.00138587	24.5321
		rs2297256	-0.0475892	0.0106807	17680	0.00112163	19.8504
		rs2323487	0.0864514	0.0170237	17680	0.00145653	25.7861
		rs2450745	-0.0792367	0.0184108	17680	0.00104658	18.5208
		rs2833282	0.0711137	0.0156966	17680	0.0011596	20.5232
		rs2836934	-0.0484867	0.0106854	17680	0.00116325	20.5879
		rs34027519	0.0800539	0.0159657	17680	0.00142001	25.1387
		rs34299625	-0.104911	0.0205831	17547	0.00147835	25.9761
		rs34733323	-0.0997033	0.0206976	17545	0.00132085	23.2023
		rs35078720	0.080305	0.015965	17680	0.00142904	25.2986
		rs35308611	0.080285	0.0159655	17680	0.00142824	25.2845
		rs35909684	-0.0850181	0.0191539	17565	0.0011204	19.6997
		rs36021379	-0.0656005	0.0144903	17199	0.00119026	20.4932
		rs36125440	-0.0983484	0.020767	17546	0.0012766	22.4253
		rs3764077	0.0837908	0.0170649	17680	0.00136179	24.1066
		rs4264350	-0.0526393	0.0108555	17668	0.0013291	23.5111
		rs4306975	0.0532958	0.0117357	17199	0.00119768	20.6212
		rs4421867	0.080956	0.0159648	17680	0.00145231	25.7112
		rs4435115	0.080824	0.0159649	17680	0.00144757	25.6272
		rs4436664	0.0804159	0.0159648	17680	0.00143301	25.3692
		rs4514540	0.0805252	0.0159649	17680	0.00143689	25.4379
		rs4575409	0.0811833	0.0159632	17680	0.00146075	25.861
		rs4578521	0.0805252	0.0159649	17680	0.00143689	25.4379
		rs4783173	0.0481514	0.0110006	17086	0.00112011	19.1574
		rs5000542	0.0803867	0.0159655	17680	0.00143185	25.3485
		rs5010916	0.0779912	0.015965	17680	0.00134798	23.8618
		rs55796046	0.0805655	0.0159658	17666	0.00143931	25.4607
		rs55903929	0.076296	0.0159713	17678	0.00128923	22.8179
		rs55963355	0.0806028	0.0159633	17680	0.00143995	25.4921
		rs56098078	0.0765123	0.0159746	17678	0.00129601	22.938
		rs56406841	0.0812236	0.0159632	17680	0.0014622	25.8866
		rs59663348	0.0570915	0.0125048	17678	0.00117774	20.8422
		rs61424289	-0.0867954	0.0197517	17679	0.00109107	19.3079
		rs61741563	-0.147813	0.0336209	8478	0.00227469	19.3242
		rs61946576	0.0848828	0.0170306	17680	0.0014031	24.8388
		rs61946592	0.0853559	0.01703	17680	0.00141886	25.1183
		rs61978199	-0.152284	0.033839	8478	0.00238312	20.2476
		rs61978202	-0.151293	0.0336194	8478	0.00238304	20.2469
		rs61978203	-0.150759	0.0337548	8478	0.00234736	19.943
		rs62532512	-0.0504257	0.0107399	17672	0.00124587	22.042
		rs6563550	0.0855828	0.0170613	17680	0.00142118	25.1594
		rs6563551	0.0868465	0.0170528	17680	0.00146486	25.9337
		rs67281112	0.0635814	0.0137451	17199	0.00124256	21.395
		rs6744030	0.0696747	0.0157103	17564	0.00111859	19.6667
		rs67705352	-0.0549688	0.0110534	17676	0.00139718	24.7282
		rs6837275	0.0570355	0.011887	17199	0.00133679	23.0195
		rs7140071	0.0799373	0.0159687	17679	0.00141543	25.0561
		rs7242694	-0.0618674	0.0134882	17199	0.00122174	21.036
		rs73180681	0.0837726	0.0170536	17680	0.00136301	24.1282
		rs7324216	0.0852905	0.0170445	17677	0.00141452	25.0371
		rs7329262	0.0799472	0.0159683	17677	0.00141601	25.0635
		rs7334359	0.080319	0.0159655	17679	0.00142953	25.306
		rs7335244	0.0809878	0.0159652	17679	0.00145345	25.73
		rs7337526	0.0840593	0.0170254	17680	0.00137688	24.3741
		rs74474130	0.137747	0.0295688	11055	0.00195925	21.6981
		rs77885767	-0.156209	0.0336482	8478	0.00253568	21.5471
		rs7832304	-0.0724262	0.016063	16912	0.00120066	20.3276
		rs7988812	0.0810089	0.0159638	17680	0.00145438	25.7479
		rs7989845	0.081055	0.0159638	17680	0.00145604	25.7773
		rs7994056	0.0809231	0.0159639	17680	0.0014513	25.6933
		rs7994129	0.0751768	0.0165352	17677	0.00116797	20.6681
		rs7995332	0.0802687	0.016986	17680	0.00126148	22.3286
		rs8130320	-0.048924	0.0106843	17680	0.00118454	20.9652
		rs8132143	-0.0473571	0.0106797	17680	0.00111092	19.6607
		rs8132424	-0.0474743	0.0106797	17680	0.00111642	19.7582
		rs9389714	-0.0636841	0.0143416	17680	0.00111405	19.7161
		rs9578457	-0.141478	0.0315848	9400	0.00212996	20.0601
		rs9594205	0.081187	0.0159637	17680	0.00146078	25.8615
		rs9594206	0.0816222	0.0159631	17680	0.00147659	26.1418
		rs9594207	0.080892	0.0159632	17680	0.00145031	25.6757
		rs9594208	0.0807889	0.0159631	17680	0.00144662	25.6105
		rs9594209	0.0809682	0.0159631	17680	0.00145305	25.7244
		rs9594210	0.0816205	0.0159597	17680	0.00147716	26.1518
		rs9594211	0.0820011	0.0159595	17680	0.00149097	26.3967
		rs9603191	0.0750703	0.0159664	17678	0.00124895	22.1041
		rs9603195	0.0790958	0.0159684	17679	0.00138587	24.5321
		rs9603200	0.0811833	0.0159632	17680	0.00146075	25.861
		rs9603201	0.0807345	0.0159642	17680	0.00144448	25.5725
		rs9603202	0.0807123	0.0159643	17680	0.00144368	25.5583
		rs9603203	0.080714	0.0159632	17680	0.00144393	25.5627
		rs9603204	0.0799109	0.01596	17680	0.00141596	25.0668
		rs9603205	0.0803931	0.0159601	17680	0.00143305	25.3698
		rs9603206	0.0812428	0.0159607	17680	0.00146335	25.907
		rs9603207	0.0813196	0.0159598	17680	0.00146628	25.959
		rs9603208	0.0821173	0.0159596	17680	0.00149519	26.4715
		rs9603209	0.0815203	0.0159577	17679	0.00147397	26.0939
		rs9805695	0.081055	0.0159638	17680	0.00145604	25.7773
genus Ruminococcus gnavus group		rs10039058	-0.114024	0.0226954	6400	0.00392848	25.2336
		rs10043038	-0.0895836	0.0202843	6397	0.00303975	19.4985
		rs10054585	-0.089736	0.0202322	6401	0.00306383	19.6657
		rs10054604	-0.089736	0.0202322	6401	0.00306383	19.6657
		rs10070691	-0.0905165	0.0202354	6401	0.00311622	20.0031
		rs10071259	-0.114526	0.0226852	6401	0.00396592	25.479
		rs10858049	0.0879747	0.0196203	6401	0.00313109	20.0988
		rs10940770	-0.0934427	0.020231	6401	0.00332172	21.3266
		rs10942121	-0.0942507	0.0213427	6326	0.0030733	19.4954
		rs11102814	0.0863521	0.0196779	6328	0.00303392	19.251
		rs11587400	0.0864596	0.019443	6401	0.00307973	19.7681
		rs11597105	0.114673	0.0250653	6328	0.00329667	20.9237
		rs11864644	-0.139804	0.0318253	6241	0.00308245	19.2909
		rs12124711	0.0890901	0.0196219	6401	0.00321022	20.6083
		rs12136548	0.0901946	0.0196476	6401	0.00328146	21.0672
		rs12402335	0.08911	0.0196876	6327	0.0032275	20.48
		rs12513491	-0.0922451	0.0202345	6401	0.00323628	20.7762
		rs12515623	-0.0958098	0.0213519	6327	0.00317226	20.1284
		rs12652689	-0.104582	0.0229396	6327	0.00327432	20.7781
		rs12653275	-0.108639	0.0228564	6327	0.00355805	22.585
		rs12653463	-0.0913768	0.0202317	6401	0.00317671	20.3926
		rs12659196	-0.116496	0.0231127	6326	0.00399992	25.3971
		rs12659207	-0.109071	0.0228475	6327	0.00358906	22.7825
		rs12989336	-0.0846861	0.0187936	6401	0.00316213	20.2987
		rs13161892	-0.089462	0.0202335	6401	0.00304481	19.5433
		rs13163520	-0.127377	0.0233883	6326	0.00466688	29.6517
		rs13166543	-0.0893511	0.0202318	6401	0.00303782	19.4982
		rs13166733	-0.107907	0.0230758	6328	0.00344364	21.8597
		rs13174809	-0.0894204	0.0202318	6401	0.00304252	19.5285
		rs13176281	-0.112122	0.0231159	6328	0.00370412	23.5194
		rs13179441	-0.0905586	0.020232	6401	0.00312017	20.0285
		rs13180307	-0.114251	0.0228762	6327	0.00392683	24.9351
		rs13180887	-0.0901145	0.0202312	6401	0.00308998	19.8341
		rs1472354	-0.111964	0.0228742	6327	0.00377246	23.9511
		rs1472609	-0.086975	0.017875	6399	0.00368621	23.6679
		rs1496279	-0.087722	0.0184167	6236	0.00362501	22.6805
		rs16886724	-0.0907614	0.0202319	6401	0.00313415	20.1185
		rs16886734	-0.0890721	0.0202638	6401	0.00300944	19.3155
		rs16886738	-0.0888982	0.0202663	6401	0.00299699	19.2354
		rs17631095	-0.114297	0.0228748	6327	0.0039305	24.9585
		rs1908700	-0.105708	0.0228731	6327	0.00336438	21.3515
		rs2102146	-0.0823702	0.0178851	6401	0.00330273	21.2042
		rs2132502	-0.0816244	0.0181693	6401	0.00314303	20.1757
		rs28374963	0.0877801	0.0196823	6327	0.00313386	19.884
		rs2909242	-0.0909965	0.018351	6401	0.00382663	24.5807
		rs2962235	-0.0832645	0.017873	6400	0.00337966	21.6964
		rs3011257	-0.115634	0.0249081	6401	0.00335572	21.5456
		rs3124783	-0.11599	0.0249099	6401	0.00337581	21.675
		rs329887	-0.0819841	0.0178303	6397	0.00329407	21.1352
		rs329889	-0.0810273	0.0178837	6397	0.00319875	20.5217
		rs329892	-0.0811361	0.0178458	6398	0.00322041	20.6643
		rs329894	-0.0806949	0.0178745	6398	0.0031754	20.3746
		rs329899	-0.0845979	0.0178481	6398	0.00349921	22.4595
		rs329903	-0.08827	0.0200611	6401	0.0030155	19.3545
		rs34575570	0.0820674	0.0177076	6400	0.00334495	21.4728
		rs34867396	-0.10483	0.0228697	6327	0.00330989	21.0046
		rs35326214	-0.123768	0.0230712	6327	0.00452797	28.7697
		rs36058922	-0.11163	0.0228798	6328	0.00374767	23.7969
		rs4388134	-0.0904997	0.0203544	6399	0.00307982	19.7625
		rs62167033	0.185289	0.0396295	5194	0.00419117	21.8522
		rs62349875	-0.11279	0.0226851	6400	0.00384773	24.7128
		rs62349877	-0.113812	0.0230654	6328	0.00383284	24.3398
		rs67084241	-0.0907904	0.0202379	6399	0.00313527	20.1194
		rs67308382	-0.0907614	0.0202319	6401	0.00313415	20.1185
		rs6861096	-0.0913257	0.0202376	6400	0.00317183	20.3579
		rs6861651	-0.0898529	0.0202498	6399	0.00306743	19.6827
		rs6861985	-0.107447	0.0230784	6326	0.00341479	21.6691
		rs6863988	-0.0884689	0.0202337	6401	0.00297776	19.1116
		rs6868279	-0.0813833	0.0181667	6401	0.00312543	20.0624
		rs6893333	-0.121344	0.0231491	6327	0.00432401	27.4682
		rs6895524	-0.0818194	0.0181642	6401	0.00315977	20.2835
		rs71599205	-0.113786	0.0231057	6328	0.00381777	24.2438
		rs7710079	-0.0887958	0.0202339	6401	0.00299968	19.2527
		rs78399089	0.144445	0.0326618	5944	0.00327959	19.5514
		rs934940	-0.105045	0.0229588	6309	0.00330713	20.9273
		rs9872758	0.0849233	0.0176643	6398	0.00359956	23.106
genus Eubacterium nodatum group	Androstenediol (3beta,17beta) monosulfate (2)	rs10130434	-0.161054	0.0340632	3295	0.0067388	22.3414
		rs10263623	0.193496	0.0439023	3080	0.0062674	19.4127
		rs10458299	-0.187753	0.041969	3271	0.00608115	20.0009
		rs10826311	-0.10983	0.0245922	3295	0.00601682	19.9333
		rs10905594	0.153408	0.0339942	3295	0.00614264	20.3527
		rs11256279	0.157966	0.0341654	3295	0.006446	21.3644
		rs11256282	0.15479	0.0339874	3295	0.00625563	20.7295
		rs11256291	0.152135	0.0339543	3295	0.00605586	20.0634
		rs113893692	-0.185107	0.0403573	3195	0.00654155	21.0247
		rs1158959	0.157588	0.0341831	3295	0.00640882	21.2404
		rs12147432	-0.186263	0.0341516	3271	0.00901198	29.7281
		rs12881844	-0.158095	0.0336742	3271	0.00669335	22.028
		rs12888970	-0.175708	0.0341966	3271	0.00800652	26.3846
		rs12889944	-0.165224	0.0342207	3271	0.00707623	23.297
		rs12890135	-0.164774	0.0335313	3270	0.00733048	24.1329
		rs12897317	-0.169172	0.0341345	3294	0.0074015	24.5474
		rs1304116	0.120454	0.0271475	3294	0.00594114	19.6751
		rs2357118	-0.154696	0.0335563	3271	0.00645535	21.2396
		rs34008056	0.164947	0.0362776	3295	0.00623506	20.6609
		rs34029790	-0.162208	0.0342129	3271	0.00682507	22.4645
		rs34195214	0.166515	0.036268	3295	0.00635678	21.0668
		rs34273878	-0.174731	0.0340368	3295	0.00793463	26.3377
		rs34297067	-0.186907	0.0341475	3271	0.00907593	29.941
		rs34860830	-0.165665	0.034229	3271	0.00711044	23.4105
		rs35337287	-0.175857	0.0340341	3295	0.0080377	26.6826
		rs35598171	0.169446	0.036617	3270	0.00650598	21.4008
		rs35778972	0.164914	0.0362786	3295	0.00623224	20.6515
		rs35883366	-0.165452	0.0342869	3271	0.0070685	23.2714
		rs4255714	-0.163973	0.0336468	3271	0.00720835	23.7352
		rs4432189	-0.168681	0.03414	3295	0.00735432	24.3972
		rs4502131	-0.161975	0.0341203	3271	0.00684234	22.5217
		rs4542578	-0.159743	0.0340056	3295	0.00665252	22.0535
		rs4609756	-0.168681	0.03414	3295	0.00735432	24.3972
		rs61841040	0.160621	0.0341609	3295	0.00666479	22.0944
		rs61969852	-0.160422	0.0335176	3270	0.00695665	22.8936
		rs66522207	-0.16004	0.0341264	3271	0.00667863	21.9792
		rs6818880	-0.110081	0.0245964	3291	0.00604942	20.0176
		rs7146815	-0.162397	0.0340576	3295	0.00685311	22.723
		rs77910827	0.201788	0.0413568	3271	0.00722551	23.7921
		rs7827125	0.1223	0.0271331	3294	0.00612996	20.3043
		rs7880204	-0.125454	0.0275303	3294	0.00626459	20.753
		rs9425984	-0.130234	0.0292347	3294	0.00598852	19.833
genus Ruminococcus gnavus group	1-stearoyl-2-linoleoyl-GPE (18:0/18:2)	rs10039058	-0.114024	0.0226954	6400	0.00392848	25.2336
		rs10043038	-0.0895836	0.0202843	6397	0.00303975	19.4985
		rs10054585	-0.089736	0.0202322	6401	0.00306383	19.6657
		rs10054604	-0.089736	0.0202322	6401	0.00306383	19.6657
		rs10070691	-0.0905165	0.0202354	6401	0.00311622	20.0031
		rs10071259	-0.114526	0.0226852	6401	0.00396592	25.479
		rs10858049	0.0879747	0.0196203	6401	0.00313109	20.0988
		rs10940770	-0.0934427	0.020231	6401	0.00332172	21.3266
		rs10942121	-0.0942507	0.0213427	6326	0.0030733	19.4954
		rs11102814	0.0863521	0.0196779	6328	0.00303392	19.251
		rs11587400	0.0864596	0.019443	6401	0.00307973	19.7681
		rs11597105	0.114673	0.0250653	6328	0.00329667	20.9237
		rs11864644	-0.139804	0.0318253	6241	0.00308245	19.2909
		rs12124711	0.0890901	0.0196219	6401	0.00321022	20.6083
		rs12136548	0.0901946	0.0196476	6401	0.00328146	21.0672
		rs12402335	0.08911	0.0196876	6327	0.0032275	20.48
		rs12513491	-0.0922451	0.0202345	6401	0.00323628	20.7762
		rs12515623	-0.0958098	0.0213519	6327	0.00317226	20.1284
		rs12652689	-0.104582	0.0229396	6327	0.00327432	20.7781
		rs12653275	-0.108639	0.0228564	6327	0.00355805	22.585
		rs12653463	-0.0913768	0.0202317	6401	0.00317671	20.3926
		rs12659196	-0.116496	0.0231127	6326	0.00399992	25.3971
		rs12659207	-0.109071	0.0228475	6327	0.00358906	22.7825
		rs12989336	-0.0846861	0.0187936	6401	0.00316213	20.2987
		rs13161892	-0.089462	0.0202335	6401	0.00304481	19.5433
		rs13163520	-0.127377	0.0233883	6326	0.00466688	29.6517
		rs13166543	-0.0893511	0.0202318	6401	0.00303782	19.4982
		rs13166733	-0.107907	0.0230758	6328	0.00344364	21.8597
		rs13174809	-0.0894204	0.0202318	6401	0.00304252	19.5285
		rs13176281	-0.112122	0.0231159	6328	0.00370412	23.5194
		rs13179441	-0.0905586	0.020232	6401	0.00312017	20.0285
		rs13180307	-0.114251	0.0228762	6327	0.00392683	24.9351
		rs13180887	-0.0901145	0.0202312	6401	0.00308998	19.8341
		rs1472354	-0.111964	0.0228742	6327	0.00377246	23.9511
		rs1472609	-0.086975	0.017875	6399	0.00368621	23.6679
		rs1496279	-0.087722	0.0184167	6236	0.00362501	22.6805
		rs16886724	-0.0907614	0.0202319	6401	0.00313415	20.1185
		rs16886734	-0.0890721	0.0202638	6401	0.00300944	19.3155
		rs16886738	-0.0888982	0.0202663	6401	0.00299699	19.2354
		rs17631095	-0.114297	0.0228748	6327	0.0039305	24.9585
		rs1908700	-0.105708	0.0228731	6327	0.00336438	21.3515
		rs2102146	-0.0823702	0.0178851	6401	0.00330273	21.2042
		rs2132502	-0.0816244	0.0181693	6401	0.00314303	20.1757
		rs28374963	0.0877801	0.0196823	6327	0.00313386	19.884
		rs2909242	-0.0909965	0.018351	6401	0.00382663	24.5807
		rs2962235	-0.0832645	0.017873	6400	0.00337966	21.6964
		rs3011257	-0.115634	0.0249081	6401	0.00335572	21.5456
		rs3124783	-0.11599	0.0249099	6401	0.00337581	21.675
		rs329887	-0.0819841	0.0178303	6397	0.00329407	21.1352
		rs329889	-0.0810273	0.0178837	6397	0.00319875	20.5217
		rs329892	-0.0811361	0.0178458	6398	0.00322041	20.6643
		rs329894	-0.0806949	0.0178745	6398	0.0031754	20.3746
		rs329899	-0.0845979	0.0178481	6398	0.00349921	22.4595
		rs329903	-0.08827	0.0200611	6401	0.0030155	19.3545
		rs34575570	0.0820674	0.0177076	6400	0.00334495	21.4728
		rs34867396	-0.10483	0.0228697	6327	0.00330989	21.0046
		rs35326214	-0.123768	0.0230712	6327	0.00452797	28.7697
		rs36058922	-0.11163	0.0228798	6328	0.00374767	23.7969
		rs4388134	-0.0904997	0.0203544	6399	0.00307982	19.7625
		rs62167033	0.185289	0.0396295	5194	0.00419117	21.8522
		rs62349875	-0.11279	0.0226851	6400	0.00384773	24.7128
		rs62349877	-0.113812	0.0230654	6328	0.00383284	24.3398
		rs67084241	-0.0907904	0.0202379	6399	0.00313527	20.1194
		rs67308382	-0.0907614	0.0202319	6401	0.00313415	20.1185
		rs6861096	-0.0913257	0.0202376	6400	0.00317183	20.3579
		rs6861651	-0.0898529	0.0202498	6399	0.00306743	19.6827
		rs6861985	-0.107447	0.0230784	6326	0.00341479	21.6691
		rs6863988	-0.0884689	0.0202337	6401	0.00297776	19.1116
		rs6868279	-0.0813833	0.0181667	6401	0.00312543	20.0624
		rs6893333	-0.121344	0.0231491	6327	0.00432401	27.4682
		rs6895524	-0.0818194	0.0181642	6401	0.00315977	20.2835
		rs71599205	-0.113786	0.0231057	6328	0.00381777	24.2438
		rs7710079	-0.0887958	0.0202339	6401	0.00299968	19.2527
		rs78399089	0.144445	0.0326618	5944	0.00327959	19.5514
		rs934940	-0.105045	0.0229588	6309	0.00330713	20.9273
		rs9872758	0.0849233	0.0176643	6398	0.00359956	23.106
family Rikenellaceae	1-stearoyl-2-arachidonoyl-GPE (18:0/20:4)	rs10217435	-0.0883756	0.0197506	17679	0.00113124	20.0195
		rs10832801	-0.0534763	0.0122666	17199	0.0011038	19.003
		rs1107244	0.0874428	0.0170522	17680	0.00148511	26.2929
		rs11088466	-0.0481039	0.0106807	17680	0.001146	20.2822
		rs11841382	0.0795925	0.0178915	17680	0.0011181	19.7879
		rs12346296	-0.087879	0.0197481	17679	0.00111885	19.8001
		rs12350642	-0.087879	0.0197481	17679	0.00111885	19.8001
		rs12584670	0.0816229	0.0185902	17680	0.00108918	19.2756
		rs12787142	-0.104425	0.0208564	17547	0.00142661	25.0656
		rs12787515	-0.0955819	0.0206752	17544	0.00121673	21.3698
		rs1322804	0.0788333	0.0159694	17679	0.00137653	24.3665
		rs1575380	0.0808999	0.0159651	17680	0.00145025	25.6747
		rs1575381	0.0811833	0.0159632	17680	0.00146075	25.861
		rs1575382	0.0811423	0.0159647	17680	0.001459	25.8299
		rs1575383	0.0811833	0.0159632	17680	0.00146075	25.861
		rs1590303	0.0807785	0.0159685	17679	0.00144537	25.5867
		rs1590305	0.0802672	0.0159702	17679	0.00142684	25.2584
		rs17055723	0.0803695	0.015965	17680	0.00143133	25.3394
		rs17055728	0.0808481	0.0159648	17680	0.00144844	25.6427
		rs17055747	0.0812225	0.0159641	17680	0.00146199	25.8829
		rs17055871	0.0841658	0.0170307	17680	0.0013795	24.4205
		rs1923716	0.0752441	0.0159674	17678	0.00125457	22.2037
		rs1923717	0.0802913	0.0159609	17680	0.00142928	25.303
		rs1923718	0.0803452	0.0159604	17680	0.00143129	25.3387
		rs1923719	0.0799109	0.01596	17680	0.00141596	25.0668
		rs1939881	-0.105589	0.0206213	17434	0.00150162	26.2157
		rs2044028	-0.0498104	0.0107458	17676	0.0012141	21.484
		rs2150411	-0.0475944	0.0106805	17680	0.00112191	19.8554
		rs2224659	0.0790958	0.0159684	17679	0.00138587	24.5321
		rs2297256	-0.0475892	0.0106807	17680	0.00112163	19.8504
		rs2323487	0.0864514	0.0170237	17680	0.00145653	25.7861
		rs2450745	-0.0792367	0.0184108	17680	0.00104658	18.5208
		rs2833282	0.0711137	0.0156966	17680	0.0011596	20.5232
		rs2836934	-0.0484867	0.0106854	17680	0.00116325	20.5879
		rs34027519	0.0800539	0.0159657	17680	0.00142001	25.1387
		rs34299625	-0.104911	0.0205831	17547	0.00147835	25.9761
		rs34733323	-0.0997033	0.0206976	17545	0.00132085	23.2023
		rs35078720	0.080305	0.015965	17680	0.00142904	25.2986
		rs35308611	0.080285	0.0159655	17680	0.00142824	25.2845
		rs35909684	-0.0850181	0.0191539	17565	0.0011204	19.6997
		rs36021379	-0.0656005	0.0144903	17199	0.00119026	20.4932
		rs36125440	-0.0983484	0.020767	17546	0.0012766	22.4253
		rs3764077	0.0837908	0.0170649	17680	0.00136179	24.1066
		rs4264350	-0.0526393	0.0108555	17668	0.0013291	23.5111
		rs4306975	0.0532958	0.0117357	17199	0.00119768	20.6212
		rs4421867	0.080956	0.0159648	17680	0.00145231	25.7112
		rs4435115	0.080824	0.0159649	17680	0.00144757	25.6272
		rs4436664	0.0804159	0.0159648	17680	0.00143301	25.3692
		rs4514540	0.0805252	0.0159649	17680	0.00143689	25.4379
		rs4575409	0.0811833	0.0159632	17680	0.00146075	25.861
		rs4578521	0.0805252	0.0159649	17680	0.00143689	25.4379
		rs4783173	0.0481514	0.0110006	17086	0.00112011	19.1574
		rs5000542	0.0803867	0.0159655	17680	0.00143185	25.3485
		rs5010916	0.0779912	0.015965	17680	0.00134798	23.8618
		rs55796046	0.0805655	0.0159658	17666	0.00143931	25.4607
		rs55903929	0.076296	0.0159713	17678	0.00128923	22.8179
		rs55963355	0.0806028	0.0159633	17680	0.00143995	25.4921
		rs56098078	0.0765123	0.0159746	17678	0.00129601	22.938
		rs56406841	0.0812236	0.0159632	17680	0.0014622	25.8866
		rs59663348	0.0570915	0.0125048	17678	0.00117774	20.8422
		rs61424289	-0.0867954	0.0197517	17679	0.00109107	19.3079
		rs61741563	-0.147813	0.0336209	8478	0.00227469	19.3242
		rs61946576	0.0848828	0.0170306	17680	0.0014031	24.8388
		rs61946592	0.0853559	0.01703	17680	0.00141886	25.1183
		rs61978199	-0.152284	0.033839	8478	0.00238312	20.2476
		rs61978202	-0.151293	0.0336194	8478	0.00238304	20.2469
		rs61978203	-0.150759	0.0337548	8478	0.00234736	19.943
		rs62532512	-0.0504257	0.0107399	17672	0.00124587	22.042
		rs6563550	0.0855828	0.0170613	17680	0.00142118	25.1594
		rs6563551	0.0868465	0.0170528	17680	0.00146486	25.9337
		rs67281112	0.0635814	0.0137451	17199	0.00124256	21.395
		rs6744030	0.0696747	0.0157103	17564	0.00111859	19.6667
		rs67705352	-0.0549688	0.0110534	17676	0.00139718	24.7282
		rs6837275	0.0570355	0.011887	17199	0.00133679	23.0195
		rs7140071	0.0799373	0.0159687	17679	0.00141543	25.0561
		rs7242694	-0.0618674	0.0134882	17199	0.00122174	21.036
		rs73180681	0.0837726	0.0170536	17680	0.00136301	24.1282
		rs7324216	0.0852905	0.0170445	17677	0.00141452	25.0371
		rs7329262	0.0799472	0.0159683	17677	0.00141601	25.0635
		rs7334359	0.080319	0.0159655	17679	0.00142953	25.306
		rs7335244	0.0809878	0.0159652	17679	0.00145345	25.73
		rs7337526	0.0840593	0.0170254	17680	0.00137688	24.3741
		rs74474130	0.137747	0.0295688	11055	0.00195925	21.6981
		rs77885767	-0.156209	0.0336482	8478	0.00253568	21.5471
		rs7832304	-0.0724262	0.016063	16912	0.00120066	20.3276
		rs7988812	0.0810089	0.0159638	17680	0.00145438	25.7479
		rs7989845	0.081055	0.0159638	17680	0.00145604	25.7773
		rs7994056	0.0809231	0.0159639	17680	0.0014513	25.6933
		rs7994129	0.0751768	0.0165352	17677	0.00116797	20.6681
		rs7995332	0.0802687	0.016986	17680	0.00126148	22.3286
		rs8130320	-0.048924	0.0106843	17680	0.00118454	20.9652
		rs8132143	-0.0473571	0.0106797	17680	0.00111092	19.6607
		rs8132424	-0.0474743	0.0106797	17680	0.00111642	19.7582
		rs9389714	-0.0636841	0.0143416	17680	0.00111405	19.7161
		rs9578457	-0.141478	0.0315848	9400	0.00212996	20.0601
		rs9594205	0.081187	0.0159637	17680	0.00146078	25.8615
		rs9594206	0.0816222	0.0159631	17680	0.00147659	26.1418
		rs9594207	0.080892	0.0159632	17680	0.00145031	25.6757
		rs9594208	0.0807889	0.0159631	17680	0.00144662	25.6105
		rs9594209	0.0809682	0.0159631	17680	0.00145305	25.7244
		rs9594210	0.0816205	0.0159597	17680	0.00147716	26.1518
		rs9594211	0.0820011	0.0159595	17680	0.00149097	26.3967
		rs9603191	0.0750703	0.0159664	17678	0.00124895	22.1041
		rs9603195	0.0790958	0.0159684	17679	0.00138587	24.5321
		rs9603200	0.0811833	0.0159632	17680	0.00146075	25.861
		rs9603201	0.0807345	0.0159642	17680	0.00144448	25.5725
		rs9603202	0.0807123	0.0159643	17680	0.00144368	25.5583
		rs9603203	0.080714	0.0159632	17680	0.00144393	25.5627
		rs9603204	0.0799109	0.01596	17680	0.00141596	25.0668
		rs9603205	0.0803931	0.0159601	17680	0.00143305	25.3698
		rs9603206	0.0812428	0.0159607	17680	0.00146335	25.907
		rs9603207	0.0813196	0.0159598	17680	0.00146628	25.959
		rs9603208	0.0821173	0.0159596	17680	0.00149519	26.4715
		rs9603209	0.0815203	0.0159577	17679	0.00147397	26.0939
		rs9805695	0.081055	0.0159638	17680	0.00145604	25.7773
genus Ruminococcus gnavus group		rs10039058	-0.114024	0.0226954	6400	0.00392848	25.2336
		rs10043038	-0.0895836	0.0202843	6397	0.00303975	19.4985
		rs10054585	-0.089736	0.0202322	6401	0.00306383	19.6657
		rs10054604	-0.089736	0.0202322	6401	0.00306383	19.6657
		rs10070691	-0.0905165	0.0202354	6401	0.00311622	20.0031
		rs10071259	-0.114526	0.0226852	6401	0.00396592	25.479
		rs10858049	0.0879747	0.0196203	6401	0.00313109	20.0988
		rs10940770	-0.0934427	0.020231	6401	0.00332172	21.3266
		rs10942121	-0.0942507	0.0213427	6326	0.0030733	19.4954
		rs11102814	0.0863521	0.0196779	6328	0.00303392	19.251
		rs11587400	0.0864596	0.019443	6401	0.00307973	19.7681
		rs11597105	0.114673	0.0250653	6328	0.00329667	20.9237
		rs11864644	-0.139804	0.0318253	6241	0.00308245	19.2909
		rs12124711	0.0890901	0.0196219	6401	0.00321022	20.6083
		rs12136548	0.0901946	0.0196476	6401	0.00328146	21.0672
		rs12402335	0.08911	0.0196876	6327	0.0032275	20.48
		rs12513491	-0.0922451	0.0202345	6401	0.00323628	20.7762
		rs12515623	-0.0958098	0.0213519	6327	0.00317226	20.1284
		rs12652689	-0.104582	0.0229396	6327	0.00327432	20.7781
		rs12653275	-0.108639	0.0228564	6327	0.00355805	22.585
		rs12653463	-0.0913768	0.0202317	6401	0.00317671	20.3926
		rs12659196	-0.116496	0.0231127	6326	0.00399992	25.3971
		rs12659207	-0.109071	0.0228475	6327	0.00358906	22.7825
		rs12989336	-0.0846861	0.0187936	6401	0.00316213	20.2987
		rs13161892	-0.089462	0.0202335	6401	0.00304481	19.5433
		rs13163520	-0.127377	0.0233883	6326	0.00466688	29.6517
		rs13166543	-0.0893511	0.0202318	6401	0.00303782	19.4982
		rs13166733	-0.107907	0.0230758	6328	0.00344364	21.8597
		rs13174809	-0.0894204	0.0202318	6401	0.00304252	19.5285
		rs13176281	-0.112122	0.0231159	6328	0.00370412	23.5194
		rs13179441	-0.0905586	0.020232	6401	0.00312017	20.0285
		rs13180307	-0.114251	0.0228762	6327	0.00392683	24.9351
		rs13180887	-0.0901145	0.0202312	6401	0.00308998	19.8341
		rs1472354	-0.111964	0.0228742	6327	0.00377246	23.9511
		rs1472609	-0.086975	0.017875	6399	0.00368621	23.6679
		rs1496279	-0.087722	0.0184167	6236	0.00362501	22.6805
		rs16886724	-0.0907614	0.0202319	6401	0.00313415	20.1185
		rs16886734	-0.0890721	0.0202638	6401	0.00300944	19.3155
		rs16886738	-0.0888982	0.0202663	6401	0.00299699	19.2354
		rs17631095	-0.114297	0.0228748	6327	0.0039305	24.9585
		rs1908700	-0.105708	0.0228731	6327	0.00336438	21.3515
		rs2102146	-0.0823702	0.0178851	6401	0.00330273	21.2042
		rs2132502	-0.0816244	0.0181693	6401	0.00314303	20.1757
		rs28374963	0.0877801	0.0196823	6327	0.00313386	19.884
		rs2909242	-0.0909965	0.018351	6401	0.00382663	24.5807
		rs2962235	-0.0832645	0.017873	6400	0.00337966	21.6964
		rs3011257	-0.115634	0.0249081	6401	0.00335572	21.5456
		rs3124783	-0.11599	0.0249099	6401	0.00337581	21.675
		rs329887	-0.0819841	0.0178303	6397	0.00329407	21.1352
		rs329889	-0.0810273	0.0178837	6397	0.00319875	20.5217
		rs329892	-0.0811361	0.0178458	6398	0.00322041	20.6643
		rs329894	-0.0806949	0.0178745	6398	0.0031754	20.3746
		rs329899	-0.0845979	0.0178481	6398	0.00349921	22.4595
		rs329903	-0.08827	0.0200611	6401	0.0030155	19.3545
		rs34575570	0.0820674	0.0177076	6400	0.00334495	21.4728
		rs34867396	-0.10483	0.0228697	6327	0.00330989	21.0046
		rs35326214	-0.123768	0.0230712	6327	0.00452797	28.7697
		rs36058922	-0.11163	0.0228798	6328	0.00374767	23.7969
		rs4388134	-0.0904997	0.0203544	6399	0.00307982	19.7625
		rs62167033	0.185289	0.0396295	5194	0.00419117	21.8522
		rs62349875	-0.11279	0.0226851	6400	0.00384773	24.7128
		rs62349877	-0.113812	0.0230654	6328	0.00383284	24.3398
		rs67084241	-0.0907904	0.0202379	6399	0.00313527	20.1194
		rs67308382	-0.0907614	0.0202319	6401	0.00313415	20.1185
		rs6861096	-0.0913257	0.0202376	6400	0.00317183	20.3579
		rs6861651	-0.0898529	0.0202498	6399	0.00306743	19.6827
		rs6861985	-0.107447	0.0230784	6326	0.00341479	21.6691
		rs6863988	-0.0884689	0.0202337	6401	0.00297776	19.1116
		rs6868279	-0.0813833	0.0181667	6401	0.00312543	20.0624
		rs6893333	-0.121344	0.0231491	6327	0.00432401	27.4682
		rs6895524	-0.0818194	0.0181642	6401	0.00315977	20.2835
		rs71599205	-0.113786	0.0231057	6328	0.00381777	24.2438
		rs7710079	-0.0887958	0.0202339	6401	0.00299968	19.2527
		rs78399089	0.144445	0.0326618	5944	0.00327959	19.5514
		rs934940	-0.105045	0.0229588	6309	0.00330713	20.9273
		rs9872758	0.0849233	0.0176643	6398	0.00359956	23.106
family Rikenellaceae	1-palmitoyl-2-arachidonoyl-GPE (16:0/20:4)	rs10217435	-0.0883756	0.0197506	17679	0.00113124	20.0195
		rs10832801	-0.0534763	0.0122666	17199	0.0011038	19.003
		rs1107244	0.0874428	0.0170522	17680	0.00148511	26.2929
		rs11088466	-0.0481039	0.0106807	17680	0.001146	20.2822
		rs11841382	0.0795925	0.0178915	17680	0.0011181	19.7879
		rs12346296	-0.087879	0.0197481	17679	0.00111885	19.8001
		rs12350642	-0.087879	0.0197481	17679	0.00111885	19.8001
		rs12584670	0.0816229	0.0185902	17680	0.00108918	19.2756
		rs12787142	-0.104425	0.0208564	17547	0.00142661	25.0656
		rs12787515	-0.0955819	0.0206752	17544	0.00121673	21.3698
		rs1322804	0.0788333	0.0159694	17679	0.00137653	24.3665
		rs1575380	0.0808999	0.0159651	17680	0.00145025	25.6747
		rs1575381	0.0811833	0.0159632	17680	0.00146075	25.861
		rs1575382	0.0811423	0.0159647	17680	0.001459	25.8299
		rs1575383	0.0811833	0.0159632	17680	0.00146075	25.861
		rs1590303	0.0807785	0.0159685	17679	0.00144537	25.5867
		rs1590305	0.0802672	0.0159702	17679	0.00142684	25.2584
		rs17055723	0.0803695	0.015965	17680	0.00143133	25.3394
		rs17055728	0.0808481	0.0159648	17680	0.00144844	25.6427
		rs17055747	0.0812225	0.0159641	17680	0.00146199	25.8829
		rs17055871	0.0841658	0.0170307	17680	0.0013795	24.4205
		rs1923716	0.0752441	0.0159674	17678	0.00125457	22.2037
		rs1923717	0.0802913	0.0159609	17680	0.00142928	25.303
		rs1923718	0.0803452	0.0159604	17680	0.00143129	25.3387
		rs1923719	0.0799109	0.01596	17680	0.00141596	25.0668
		rs1939881	-0.105589	0.0206213	17434	0.00150162	26.2157
		rs2044028	-0.0498104	0.0107458	17676	0.0012141	21.484
		rs2150411	-0.0475944	0.0106805	17680	0.00112191	19.8554
		rs2224659	0.0790958	0.0159684	17679	0.00138587	24.5321
		rs2297256	-0.0475892	0.0106807	17680	0.00112163	19.8504
		rs2323487	0.0864514	0.0170237	17680	0.00145653	25.7861
		rs2450745	-0.0792367	0.0184108	17680	0.00104658	18.5208
		rs2833282	0.0711137	0.0156966	17680	0.0011596	20.5232
		rs2836934	-0.0484867	0.0106854	17680	0.00116325	20.5879
		rs34027519	0.0800539	0.0159657	17680	0.00142001	25.1387
		rs34299625	-0.104911	0.0205831	17547	0.00147835	25.9761
		rs34733323	-0.0997033	0.0206976	17545	0.00132085	23.2023
		rs35078720	0.080305	0.015965	17680	0.00142904	25.2986
		rs35308611	0.080285	0.0159655	17680	0.00142824	25.2845
		rs35909684	-0.0850181	0.0191539	17565	0.0011204	19.6997
		rs36021379	-0.0656005	0.0144903	17199	0.00119026	20.4932
		rs36125440	-0.0983484	0.020767	17546	0.0012766	22.4253
		rs3764077	0.0837908	0.0170649	17680	0.00136179	24.1066
		rs4264350	-0.0526393	0.0108555	17668	0.0013291	23.5111
		rs4306975	0.0532958	0.0117357	17199	0.00119768	20.6212
		rs4421867	0.080956	0.0159648	17680	0.00145231	25.7112
		rs4435115	0.080824	0.0159649	17680	0.00144757	25.6272
		rs4436664	0.0804159	0.0159648	17680	0.00143301	25.3692
		rs4514540	0.0805252	0.0159649	17680	0.00143689	25.4379
		rs4575409	0.0811833	0.0159632	17680	0.00146075	25.861
		rs4578521	0.0805252	0.0159649	17680	0.00143689	25.4379
		rs4783173	0.0481514	0.0110006	17086	0.00112011	19.1574
		rs5000542	0.0803867	0.0159655	17680	0.00143185	25.3485
		rs5010916	0.0779912	0.015965	17680	0.00134798	23.8618
		rs55796046	0.0805655	0.0159658	17666	0.00143931	25.4607
		rs55903929	0.076296	0.0159713	17678	0.00128923	22.8179
		rs55963355	0.0806028	0.0159633	17680	0.00143995	25.4921
		rs56098078	0.0765123	0.0159746	17678	0.00129601	22.938
		rs56406841	0.0812236	0.0159632	17680	0.0014622	25.8866
		rs59663348	0.0570915	0.0125048	17678	0.00117774	20.8422
		rs61424289	-0.0867954	0.0197517	17679	0.00109107	19.3079
		rs61741563	-0.147813	0.0336209	8478	0.00227469	19.3242
		rs61946576	0.0848828	0.0170306	17680	0.0014031	24.8388
		rs61946592	0.0853559	0.01703	17680	0.00141886	25.1183
		rs61978199	-0.152284	0.033839	8478	0.00238312	20.2476
		rs61978202	-0.151293	0.0336194	8478	0.00238304	20.2469
		rs61978203	-0.150759	0.0337548	8478	0.00234736	19.943
		rs62532512	-0.0504257	0.0107399	17672	0.00124587	22.042
		rs6563550	0.0855828	0.0170613	17680	0.00142118	25.1594
		rs6563551	0.0868465	0.0170528	17680	0.00146486	25.9337
		rs67281112	0.0635814	0.0137451	17199	0.00124256	21.395
		rs6744030	0.0696747	0.0157103	17564	0.00111859	19.6667
		rs67705352	-0.0549688	0.0110534	17676	0.00139718	24.7282
		rs6837275	0.0570355	0.011887	17199	0.00133679	23.0195
		rs7140071	0.0799373	0.0159687	17679	0.00141543	25.0561
		rs7242694	-0.0618674	0.0134882	17199	0.00122174	21.036
		rs73180681	0.0837726	0.0170536	17680	0.00136301	24.1282
		rs7324216	0.0852905	0.0170445	17677	0.00141452	25.0371
		rs7329262	0.0799472	0.0159683	17677	0.00141601	25.0635
		rs7334359	0.080319	0.0159655	17679	0.00142953	25.306
		rs7335244	0.0809878	0.0159652	17679	0.00145345	25.73
		rs7337526	0.0840593	0.0170254	17680	0.00137688	24.3741
		rs74474130	0.137747	0.0295688	11055	0.00195925	21.6981
		rs77885767	-0.156209	0.0336482	8478	0.00253568	21.5471
		rs7832304	-0.0724262	0.016063	16912	0.00120066	20.3276
		rs7988812	0.0810089	0.0159638	17680	0.00145438	25.7479
		rs7989845	0.081055	0.0159638	17680	0.00145604	25.7773
		rs7994056	0.0809231	0.0159639	17680	0.0014513	25.6933
		rs7994129	0.0751768	0.0165352	17677	0.00116797	20.6681
		rs7995332	0.0802687	0.016986	17680	0.00126148	22.3286
		rs8130320	-0.048924	0.0106843	17680	0.00118454	20.9652
		rs8132143	-0.0473571	0.0106797	17680	0.00111092	19.6607
		rs8132424	-0.0474743	0.0106797	17680	0.00111642	19.7582
		rs9389714	-0.0636841	0.0143416	17680	0.00111405	19.7161
		rs9578457	-0.141478	0.0315848	9400	0.00212996	20.0601
		rs9594205	0.081187	0.0159637	17680	0.00146078	25.8615
		rs9594206	0.0816222	0.0159631	17680	0.00147659	26.1418
		rs9594207	0.080892	0.0159632	17680	0.00145031	25.6757
		rs9594208	0.0807889	0.0159631	17680	0.00144662	25.6105
		rs9594209	0.0809682	0.0159631	17680	0.00145305	25.7244
		rs9594210	0.0816205	0.0159597	17680	0.00147716	26.1518
		rs9594211	0.0820011	0.0159595	17680	0.00149097	26.3967
		rs9603191	0.0750703	0.0159664	17678	0.00124895	22.1041
		rs9603195	0.0790958	0.0159684	17679	0.00138587	24.5321
		rs9603200	0.0811833	0.0159632	17680	0.00146075	25.861
		rs9603201	0.0807345	0.0159642	17680	0.00144448	25.5725
		rs9603202	0.0807123	0.0159643	17680	0.00144368	25.5583
		rs9603203	0.080714	0.0159632	17680	0.00144393	25.5627
		rs9603204	0.0799109	0.01596	17680	0.00141596	25.0668
		rs9603205	0.0803931	0.0159601	17680	0.00143305	25.3698
		rs9603206	0.0812428	0.0159607	17680	0.00146335	25.907
		rs9603207	0.0813196	0.0159598	17680	0.00146628	25.959
		rs9603208	0.0821173	0.0159596	17680	0.00149519	26.4715
		rs9603209	0.0815203	0.0159577	17679	0.00147397	26.0939
		rs9805695	0.081055	0.0159638	17680	0.00145604	25.7773
genus Eubacterium nodatum group	1-oleoyl-2-arachidonoyl-GPE (18:1/20:4)	rs10130434	-0.161054	0.0340632	3295	0.0067388	22.3414
		rs10263623	0.193496	0.0439023	3080	0.0062674	19.4127
		rs10458299	-0.187753	0.041969	3271	0.00608115	20.0009
		rs10826311	-0.10983	0.0245922	3295	0.00601682	19.9333
		rs10905594	0.153408	0.0339942	3295	0.00614264	20.3527
		rs11256279	0.157966	0.0341654	3295	0.006446	21.3644
		rs11256282	0.15479	0.0339874	3295	0.00625563	20.7295
		rs11256291	0.152135	0.0339543	3295	0.00605586	20.0634
		rs113893692	-0.185107	0.0403573	3195	0.00654155	21.0247
		rs1158959	0.157588	0.0341831	3295	0.00640882	21.2404
		rs12147432	-0.186263	0.0341516	3271	0.00901198	29.7281
		rs12881844	-0.158095	0.0336742	3271	0.00669335	22.028
		rs12888970	-0.175708	0.0341966	3271	0.00800652	26.3846
		rs12889944	-0.165224	0.0342207	3271	0.00707623	23.297
		rs12890135	-0.164774	0.0335313	3270	0.00733048	24.1329
		rs12897317	-0.169172	0.0341345	3294	0.0074015	24.5474
		rs1304116	0.120454	0.0271475	3294	0.00594114	19.6751
		rs2357118	-0.154696	0.0335563	3271	0.00645535	21.2396
		rs34008056	0.164947	0.0362776	3295	0.00623506	20.6609
		rs34029790	-0.162208	0.0342129	3271	0.00682507	22.4645
		rs34195214	0.166515	0.036268	3295	0.00635678	21.0668
		rs34273878	-0.174731	0.0340368	3295	0.00793463	26.3377
		rs34297067	-0.186907	0.0341475	3271	0.00907593	29.941
		rs34860830	-0.165665	0.034229	3271	0.00711044	23.4105
		rs35337287	-0.175857	0.0340341	3295	0.0080377	26.6826
		rs35598171	0.169446	0.036617	3270	0.00650598	21.4008
		rs35778972	0.164914	0.0362786	3295	0.00623224	20.6515
		rs35883366	-0.165452	0.0342869	3271	0.0070685	23.2714
		rs4255714	-0.163973	0.0336468	3271	0.00720835	23.7352
		rs4432189	-0.168681	0.03414	3295	0.00735432	24.3972
		rs4502131	-0.161975	0.0341203	3271	0.00684234	22.5217
		rs4542578	-0.159743	0.0340056	3295	0.00665252	22.0535
		rs4609756	-0.168681	0.03414	3295	0.00735432	24.3972
		rs61841040	0.160621	0.0341609	3295	0.00666479	22.0944
		rs61969852	-0.160422	0.0335176	3270	0.00695665	22.8936
		rs66522207	-0.16004	0.0341264	3271	0.00667863	21.9792
		rs6818880	-0.110081	0.0245964	3291	0.00604942	20.0176
		rs7146815	-0.162397	0.0340576	3295	0.00685311	22.723
		rs77910827	0.201788	0.0413568	3271	0.00722551	23.7921
		rs7827125	0.1223	0.0271331	3294	0.00612996	20.3043
		rs7880204	-0.125454	0.0275303	3294	0.00626459	20.753
		rs9425984	-0.130234	0.0292347	3294	0.00598852	19.833
genus Eubacterium nodatum group	1-oleoyl-2-linoleoyl-GPE (18:1/18:2)	rs10130434	-0.161054	0.0340632	3295	0.0067388	22.3414
		rs10263623	0.193496	0.0439023	3080	0.0062674	19.4127
		rs10458299	-0.187753	0.041969	3271	0.00608115	20.0009
		rs10826311	-0.10983	0.0245922	3295	0.00601682	19.9333
		rs10905594	0.153408	0.0339942	3295	0.00614264	20.3527
		rs11256279	0.157966	0.0341654	3295	0.006446	21.3644
		rs11256282	0.15479	0.0339874	3295	0.00625563	20.7295
		rs11256291	0.152135	0.0339543	3295	0.00605586	20.0634
		rs113893692	-0.185107	0.0403573	3195	0.00654155	21.0247
		rs1158959	0.157588	0.0341831	3295	0.00640882	21.2404
		rs12147432	-0.186263	0.0341516	3271	0.00901198	29.7281
		rs12881844	-0.158095	0.0336742	3271	0.00669335	22.028
		rs12888970	-0.175708	0.0341966	3271	0.00800652	26.3846
		rs12889944	-0.165224	0.0342207	3271	0.00707623	23.297
		rs12890135	-0.164774	0.0335313	3270	0.00733048	24.1329
		rs12897317	-0.169172	0.0341345	3294	0.0074015	24.5474
		rs1304116	0.120454	0.0271475	3294	0.00594114	19.6751
		rs2357118	-0.154696	0.0335563	3271	0.00645535	21.2396
		rs34008056	0.164947	0.0362776	3295	0.00623506	20.6609
		rs34029790	-0.162208	0.0342129	3271	0.00682507	22.4645
		rs34195214	0.166515	0.036268	3295	0.00635678	21.0668
		rs34273878	-0.174731	0.0340368	3295	0.00793463	26.3377
		rs34297067	-0.186907	0.0341475	3271	0.00907593	29.941
		rs34860830	-0.165665	0.034229	3271	0.00711044	23.4105
		rs35337287	-0.175857	0.0340341	3295	0.0080377	26.6826
		rs35598171	0.169446	0.036617	3270	0.00650598	21.4008
		rs35778972	0.164914	0.0362786	3295	0.00623224	20.6515
		rs35883366	-0.165452	0.0342869	3271	0.0070685	23.2714
		rs4255714	-0.163973	0.0336468	3271	0.00720835	23.7352
		rs4432189	-0.168681	0.03414	3295	0.00735432	24.3972
		rs4502131	-0.161975	0.0341203	3271	0.00684234	22.5217
		rs4542578	-0.159743	0.0340056	3295	0.00665252	22.0535
		rs4609756	-0.168681	0.03414	3295	0.00735432	24.3972
		rs61841040	0.160621	0.0341609	3295	0.00666479	22.0944
		rs61969852	-0.160422	0.0335176	3270	0.00695665	22.8936
		rs66522207	-0.16004	0.0341264	3271	0.00667863	21.9792
		rs6818880	-0.110081	0.0245964	3291	0.00604942	20.0176
		rs7146815	-0.162397	0.0340576	3295	0.00685311	22.723
		rs77910827	0.201788	0.0413568	3271	0.00722551	23.7921
		rs7827125	0.1223	0.0271331	3294	0.00612996	20.3043
		rs7880204	-0.125454	0.0275303	3294	0.00626459	20.753
		rs9425984	-0.130234	0.0292347	3294	0.00598852	19.833
genus Ruminococcus gnavus group		rs10039058	-0.114024	0.0226954	6400	0.00392848	25.2336
		rs10043038	-0.0895836	0.0202843	6397	0.00303975	19.4985
		rs10054585	-0.089736	0.0202322	6401	0.00306383	19.6657
		rs10054604	-0.089736	0.0202322	6401	0.00306383	19.6657
		rs10070691	-0.0905165	0.0202354	6401	0.00311622	20.0031
		rs10071259	-0.114526	0.0226852	6401	0.00396592	25.479
		rs10858049	0.0879747	0.0196203	6401	0.00313109	20.0988
		rs10940770	-0.0934427	0.020231	6401	0.00332172	21.3266
		rs10942121	-0.0942507	0.0213427	6326	0.0030733	19.4954
		rs11102814	0.0863521	0.0196779	6328	0.00303392	19.251
		rs11587400	0.0864596	0.019443	6401	0.00307973	19.7681
		rs11597105	0.114673	0.0250653	6328	0.00329667	20.9237
		rs11864644	-0.139804	0.0318253	6241	0.00308245	19.2909
		rs12124711	0.0890901	0.0196219	6401	0.00321022	20.6083
		rs12136548	0.0901946	0.0196476	6401	0.00328146	21.0672
		rs12402335	0.08911	0.0196876	6327	0.0032275	20.48
		rs12513491	-0.0922451	0.0202345	6401	0.00323628	20.7762
		rs12515623	-0.0958098	0.0213519	6327	0.00317226	20.1284
		rs12652689	-0.104582	0.0229396	6327	0.00327432	20.7781
		rs12653275	-0.108639	0.0228564	6327	0.00355805	22.585
		rs12653463	-0.0913768	0.0202317	6401	0.00317671	20.3926
		rs12659196	-0.116496	0.0231127	6326	0.00399992	25.3971
		rs12659207	-0.109071	0.0228475	6327	0.00358906	22.7825
		rs12989336	-0.0846861	0.0187936	6401	0.00316213	20.2987
		rs13161892	-0.089462	0.0202335	6401	0.00304481	19.5433
		rs13163520	-0.127377	0.0233883	6326	0.00466688	29.6517
		rs13166543	-0.0893511	0.0202318	6401	0.00303782	19.4982
		rs13166733	-0.107907	0.0230758	6328	0.00344364	21.8597
		rs13174809	-0.0894204	0.0202318	6401	0.00304252	19.5285
		rs13176281	-0.112122	0.0231159	6328	0.00370412	23.5194
		rs13179441	-0.0905586	0.020232	6401	0.00312017	20.0285
		rs13180307	-0.114251	0.0228762	6327	0.00392683	24.9351
		rs13180887	-0.0901145	0.0202312	6401	0.00308998	19.8341
		rs1472354	-0.111964	0.0228742	6327	0.00377246	23.9511
		rs1472609	-0.086975	0.017875	6399	0.00368621	23.6679
		rs1496279	-0.087722	0.0184167	6236	0.00362501	22.6805
		rs16886724	-0.0907614	0.0202319	6401	0.00313415	20.1185
		rs16886734	-0.0890721	0.0202638	6401	0.00300944	19.3155
		rs16886738	-0.0888982	0.0202663	6401	0.00299699	19.2354
		rs17631095	-0.114297	0.0228748	6327	0.0039305	24.9585
		rs1908700	-0.105708	0.0228731	6327	0.00336438	21.3515
		rs2102146	-0.0823702	0.0178851	6401	0.00330273	21.2042
		rs2132502	-0.0816244	0.0181693	6401	0.00314303	20.1757
		rs28374963	0.0877801	0.0196823	6327	0.00313386	19.884
		rs2909242	-0.0909965	0.018351	6401	0.00382663	24.5807
		rs2962235	-0.0832645	0.017873	6400	0.00337966	21.6964
		rs3011257	-0.115634	0.0249081	6401	0.00335572	21.5456
		rs3124783	-0.11599	0.0249099	6401	0.00337581	21.675
		rs329887	-0.0819841	0.0178303	6397	0.00329407	21.1352
		rs329889	-0.0810273	0.0178837	6397	0.00319875	20.5217
		rs329892	-0.0811361	0.0178458	6398	0.00322041	20.6643
		rs329894	-0.0806949	0.0178745	6398	0.0031754	20.3746
		rs329899	-0.0845979	0.0178481	6398	0.00349921	22.4595
		rs329903	-0.08827	0.0200611	6401	0.0030155	19.3545
		rs34575570	0.0820674	0.0177076	6400	0.00334495	21.4728
		rs34867396	-0.10483	0.0228697	6327	0.00330989	21.0046
		rs35326214	-0.123768	0.0230712	6327	0.00452797	28.7697
		rs36058922	-0.11163	0.0228798	6328	0.00374767	23.7969
		rs4388134	-0.0904997	0.0203544	6399	0.00307982	19.7625
		rs62167033	0.185289	0.0396295	5194	0.00419117	21.8522
		rs62349875	-0.11279	0.0226851	6400	0.00384773	24.7128
		rs62349877	-0.113812	0.0230654	6328	0.00383284	24.3398
		rs67084241	-0.0907904	0.0202379	6399	0.00313527	20.1194
		rs67308382	-0.0907614	0.0202319	6401	0.00313415	20.1185
		rs6861096	-0.0913257	0.0202376	6400	0.00317183	20.3579
		rs6861651	-0.0898529	0.0202498	6399	0.00306743	19.6827
		rs6861985	-0.107447	0.0230784	6326	0.00341479	21.6691
		rs6863988	-0.0884689	0.0202337	6401	0.00297776	19.1116
		rs6868279	-0.0813833	0.0181667	6401	0.00312543	20.0624
		rs6893333	-0.121344	0.0231491	6327	0.00432401	27.4682
		rs6895524	-0.0818194	0.0181642	6401	0.00315977	20.2835
		rs71599205	-0.113786	0.0231057	6328	0.00381777	24.2438
		rs7710079	-0.0887958	0.0202339	6401	0.00299968	19.2527
		rs78399089	0.144445	0.0326618	5944	0.00327959	19.5514
		rs934940	-0.105045	0.0229588	6309	0.00330713	20.9273
		rs9872758	0.0849233	0.0176643	6398	0.00359956	23.106
family Erysipelotrichaceae	Pimeloylcarnitine/3-methyladipoylcarnitine (C7-DC)	rs10134361	0.0709624	0.0164356	18217	0.00102227	18.6398
		rs10144017	0.0687138	0.016077	18217	0.00100176	18.2653
		rs10781552	-0.0552212	0.0116074	17789	0.00127068	22.6304
		rs11146160	-0.0520776	0.011471	18204	0.00113094	20.6087
		rs11185506	0.0495351	0.0106798	18217	0.00117953	21.5104
		rs11718657	0.0495351	0.0106798	18217	0.00117953	21.5104
		rs11990200	0.0666105	0.0128883	16874	0.00158047	26.708
		rs11990327	0.0665763	0.0128411	16981	0.00158046	26.8772
		rs12258727	-0.0519876	0.011477	18201	0.00112605	20.5161
		rs12357537	-0.0537753	0.0116057	17789	0.00120545	21.4672
		rs12938302	-0.0751558	0.0167557	18207	0.00110378	20.1166
		rs13072608	0.0497916	0.0106787	18217	0.001192	21.7383
		rs17530232	0.10305	0.0224648	16622	0.00126433	21.0397
		rs1884466	-0.0475363	0.0106939	18205	0.00108423	19.7576
		rs2239640	0.0509655	0.0106776	18216	0.00124914	22.7803
		rs2239641	0.051182	0.0106771	18216	0.00125986	22.9761
		rs2284889	0.0512135	0.0106776	18216	0.00126132	23.0026
		rs2284890	0.0512958	0.010678	18215	0.00126533	23.0746
		rs2300773	0.0499672	0.0106795	18216	0.00120031	21.8887
		rs2300774	0.0524152	0.0106784	18216	0.00132092	24.0911
		rs2300775	0.052225	0.0106784	18216	0.00131135	23.9162
		rs2300777	0.0518613	0.0106774	18216	0.00129343	23.5891
		rs2300778	0.051538	0.0106776	18216	0.00127733	23.2951
		rs2300780	0.0520025	0.0106771	18216	0.00130055	23.7191
		rs2638904	0.0472153	0.0106777	18215	0.0010723	19.5508
		rs28703642	0.0525302	0.0117964	18217	0.00108735	19.8277
		rs290833	-0.0497374	0.0111376	17789	0.0011198	19.9402
		rs34221479	0.0486579	0.0107011	18108	0.00114047	20.6729
		rs35161940	-0.0806041	0.0167641	18213	0.00126771	23.1157
		rs35587059	0.0479071	0.010682	18207	0.0011035	20.1115
		rs3761717	0.0496186	0.0106791	18217	0.00118366	21.586
		rs3804139	0.0486429	0.0106791	18215	0.00113775	20.7455
		rs3804140	0.0488296	0.0106791	18215	0.00114648	20.9049
		rs4078432	-0.0608929	0.0133764	17789	0.00116359	20.7209
		rs41300431	0.0478842	0.0106789	18216	0.00110255	20.104
		rs4617508	-0.0532474	0.0114727	18197	0.00118237	21.5387
		rs55764236	-0.0539305	0.0116046	17789	0.00121263	21.5952
		rs56970041	0.0724144	0.0164471	18217	0.001063	19.3832
		rs61865709	-0.052664	0.0118775	17789	0.00110394	19.6574
		rs62504402	0.0655608	0.01282	16874	0.00154746	26.1492
		rs62504403	0.0681159	0.0127883	16981	0.00166794	28.3673
		rs7095708	-0.0532727	0.011471	18197	0.00118383	21.5654
		rs7100916	-0.0527558	0.0118798	17789	0.00110737	19.7186
		rs7234058	-0.0945759	0.0194091	16874	0.00140515	23.741
		rs76420385	-0.0928607	0.0193876	16874	0.00135771	22.9384
		rs78782849	-0.0924946	0.0194004	16874	0.00134526	22.7279
		rs7906464	-0.0531513	0.011893	17789	0.00112151	19.9708
		rs7911287	-0.0532216	0.0114716	18198	0.00118139	21.522
		rs79329601	-0.0929742	0.0194034	16874	0.00135882	22.9572
		rs79996147	-0.0942694	0.0194062	16874	0.00139648	23.5944
		rs8003149	0.0538798	0.0116888	18213	0.00116526	21.2454
		rs8096144	-0.0856058	0.0191756	17405	0.00114377	19.9278
		rs9846149	0.0508689	0.0106778	18216	0.00124437	22.6932
		rs9852239	0.050937	0.0106789	18216	0.00124745	22.7494
		rs9852883	0.047734	0.0105644	18109	0.00112611	20.4135
		rs9858727	0.0520193	0.0106791	18216	0.0013009	23.7255
		rs9859260	0.0494075	0.0106791	18217	0.00117363	21.4027
		rs9859401	0.050037	0.0106791	18217	0.00120368	21.9515
		rs9863872	0.0508821	0.0106775	18216	0.00124509	22.7064
		rs9867473	0.0500323	0.0107046	18089	0.00120621	21.843
		rs9877119	0.049323	0.0106791	18217	0.00116962	21.3295
		rs9990392	0.0485656	0.0106882	18215	0.00113222	20.6445
genus Ruminococcus gnavus group	Dihomo-linoleoylcarnitine (C20:2)	rs10039058	-0.114024	0.0226954	6400	0.00392848	25.2336
		rs10043038	-0.0895836	0.0202843	6397	0.00303975	19.4985
		rs10054585	-0.089736	0.0202322	6401	0.00306383	19.6657
		rs10054604	-0.089736	0.0202322	6401	0.00306383	19.6657
		rs10070691	-0.0905165	0.0202354	6401	0.00311622	20.0031
		rs10071259	-0.114526	0.0226852	6401	0.00396592	25.479
		rs10858049	0.0879747	0.0196203	6401	0.00313109	20.0988
		rs10940770	-0.0934427	0.020231	6401	0.00332172	21.3266
		rs10942121	-0.0942507	0.0213427	6326	0.0030733	19.4954
		rs11102814	0.0863521	0.0196779	6328	0.00303392	19.251
		rs11587400	0.0864596	0.019443	6401	0.00307973	19.7681
		rs11597105	0.114673	0.0250653	6328	0.00329667	20.9237
		rs11864644	-0.139804	0.0318253	6241	0.00308245	19.2909
		rs12124711	0.0890901	0.0196219	6401	0.00321022	20.6083
		rs12136548	0.0901946	0.0196476	6401	0.00328146	21.0672
		rs12402335	0.08911	0.0196876	6327	0.0032275	20.48
		rs12513491	-0.0922451	0.0202345	6401	0.00323628	20.7762
		rs12515623	-0.0958098	0.0213519	6327	0.00317226	20.1284
		rs12652689	-0.104582	0.0229396	6327	0.00327432	20.7781
		rs12653275	-0.108639	0.0228564	6327	0.00355805	22.585
		rs12653463	-0.0913768	0.0202317	6401	0.00317671	20.3926
		rs12659196	-0.116496	0.0231127	6326	0.00399992	25.3971
		rs12659207	-0.109071	0.0228475	6327	0.00358906	22.7825
		rs12989336	-0.0846861	0.0187936	6401	0.00316213	20.2987
		rs13161892	-0.089462	0.0202335	6401	0.00304481	19.5433
		rs13163520	-0.127377	0.0233883	6326	0.00466688	29.6517
		rs13166543	-0.0893511	0.0202318	6401	0.00303782	19.4982
		rs13166733	-0.107907	0.0230758	6328	0.00344364	21.8597
		rs13174809	-0.0894204	0.0202318	6401	0.00304252	19.5285
		rs13176281	-0.112122	0.0231159	6328	0.00370412	23.5194
		rs13179441	-0.0905586	0.020232	6401	0.00312017	20.0285
		rs13180307	-0.114251	0.0228762	6327	0.00392683	24.9351
		rs13180887	-0.0901145	0.0202312	6401	0.00308998	19.8341
		rs1472354	-0.111964	0.0228742	6327	0.00377246	23.9511
		rs1472609	-0.086975	0.017875	6399	0.00368621	23.6679
		rs1496279	-0.087722	0.0184167	6236	0.00362501	22.6805
		rs16886724	-0.0907614	0.0202319	6401	0.00313415	20.1185
		rs16886734	-0.0890721	0.0202638	6401	0.00300944	19.3155
		rs16886738	-0.0888982	0.0202663	6401	0.00299699	19.2354
		rs17631095	-0.114297	0.0228748	6327	0.0039305	24.9585
		rs1908700	-0.105708	0.0228731	6327	0.00336438	21.3515
		rs2102146	-0.0823702	0.0178851	6401	0.00330273	21.2042
		rs2132502	-0.0816244	0.0181693	6401	0.00314303	20.1757
		rs28374963	0.0877801	0.0196823	6327	0.00313386	19.884
		rs2909242	-0.0909965	0.018351	6401	0.00382663	24.5807
		rs2962235	-0.0832645	0.017873	6400	0.00337966	21.6964
		rs3011257	-0.115634	0.0249081	6401	0.00335572	21.5456
		rs3124783	-0.11599	0.0249099	6401	0.00337581	21.675
		rs329887	-0.0819841	0.0178303	6397	0.00329407	21.1352
		rs329889	-0.0810273	0.0178837	6397	0.00319875	20.5217
		rs329892	-0.0811361	0.0178458	6398	0.00322041	20.6643
		rs329894	-0.0806949	0.0178745	6398	0.0031754	20.3746
		rs329899	-0.0845979	0.0178481	6398	0.00349921	22.4595
		rs329903	-0.08827	0.0200611	6401	0.0030155	19.3545
		rs34575570	0.0820674	0.0177076	6400	0.00334495	21.4728
		rs34867396	-0.10483	0.0228697	6327	0.00330989	21.0046
		rs35326214	-0.123768	0.0230712	6327	0.00452797	28.7697
		rs36058922	-0.11163	0.0228798	6328	0.00374767	23.7969
		rs4388134	-0.0904997	0.0203544	6399	0.00307982	19.7625
		rs62167033	0.185289	0.0396295	5194	0.00419117	21.8522
		rs62349875	-0.11279	0.0226851	6400	0.00384773	24.7128
		rs62349877	-0.113812	0.0230654	6328	0.00383284	24.3398
		rs67084241	-0.0907904	0.0202379	6399	0.00313527	20.1194
		rs67308382	-0.0907614	0.0202319	6401	0.00313415	20.1185
		rs6861096	-0.0913257	0.0202376	6400	0.00317183	20.3579
		rs6861651	-0.0898529	0.0202498	6399	0.00306743	19.6827
		rs6861985	-0.107447	0.0230784	6326	0.00341479	21.6691
		rs6863988	-0.0884689	0.0202337	6401	0.00297776	19.1116
		rs6868279	-0.0813833	0.0181667	6401	0.00312543	20.0624
		rs6893333	-0.121344	0.0231491	6327	0.00432401	27.4682
		rs6895524	-0.0818194	0.0181642	6401	0.00315977	20.2835
		rs71599205	-0.113786	0.0231057	6328	0.00381777	24.2438
		rs7710079	-0.0887958	0.0202339	6401	0.00299968	19.2527
		rs78399089	0.144445	0.0326618	5944	0.00327959	19.5514
		rs934940	-0.105045	0.0229588	6309	0.00330713	20.9273
		rs9872758	0.0849233	0.0176643	6398	0.00359956	23.106
family Prevotellaceae	Beta-hydroxyisovalerate	rs10131942	0.0701212	0.0158326	14871	0.00131729	19.6126
		rs10779530	-0.0748841	0.0147263	14871	0.00173578	25.8542
		rs11045907	-0.0596511	0.0135476	14871	0.00130199	19.3845
		rs11045908	-0.0596148	0.0135514	14871	0.00129967	19.3499
		rs11102139	0.0838689	0.016784	14868	0.0016766	24.9661
		rs11151191	-0.0794174	0.0172691	14062	0.00150172	21.146
		rs11151192	-0.0812838	0.0173612	14062	0.00155641	21.9173
		rs11151195	-0.0808143	0.0172638	14062	0.00155589	21.91
		rs111795168	-0.076609	0.0165791	14769	0.00144364	21.3491
		rs111996655	-0.0753146	0.0162736	14764	0.00144863	21.4157
		rs12057990	0.0589878	0.0132268	14867	0.00133601	19.8863
		rs12118202	-0.0751986	0.0147265	14869	0.00175056	26.0712
		rs12142231	-0.0762138	0.016278	14769	0.00148207	21.9182
		rs12143482	-0.0756775	0.0160051	14770	0.00151139	22.354
		rs12612711	-0.0581549	0.0118076	14859	0.00162988	24.2546
		rs12873417	0.0580183	0.0128473	14871	0.00136952	20.3914
		rs13005458	-0.0577487	0.0117231	14864	0.00162989	24.263
		rs13026139	-0.0576726	0.0117994	14860	0.00160511	23.8871
		rs13069367	-0.0539768	0.0119687	14860	0.0013668	20.3357
		rs148376875	0.084515	0.0179163	14289	0.00155486	22.2489
		rs17260438	-0.0746654	0.0160051	14770	0.0014713	21.7601
		rs2206481	-0.0544918	0.0117501	14808	0.00145028	21.504
		rs2206482	-0.0569105	0.0117486	14808	0.00158207	23.4612
		rs2278540	0.0554249	0.0123265	14847	0.00135989	20.215
		rs2278541	0.0550107	0.0123253	14847	0.00133991	19.9177
		rs2322142	-0.0598326	0.0132963	14869	0.00136001	20.2468
		rs34071565	-0.1567	0.0347882	8136	0.0024876	20.2846
		rs3758087	0.0564199	0.0124655	14871	0.00137565	20.4827
		rs3805025	-0.0646282	0.0145508	14871	0.00132481	19.7247
		rs3805026	-0.0645999	0.0144394	14870	0.00134423	20.0129
		rs3860225	0.083936	0.0167936	14871	0.00167703	24.9776
		rs4493272	-0.0604992	0.0118027	14867	0.00176419	26.271
		rs4685827	-0.0679529	0.0145407	14867	0.00146684	21.8366
		rs55780618	-0.0750798	0.0160073	14770	0.00148725	21.9964
		rs6087027	-0.0527606	0.0116223	14809	0.00138965	20.6052
		rs6720263	-0.0595484	0.0117923	14871	0.00171182	25.4967
		rs6733556	-0.0602463	0.0117927	14870	0.0017521	26.0959
		rs7226722	-0.0873727	0.017237	14062	0.00182385	25.6902
		rs7252711	-0.0740876	0.0161926	14540	0.0014377	20.9314
		rs74442976	0.0905896	0.0185305	14869	0.00160474	23.896
		rs74999593	-0.0754887	0.0165789	14769	0.00140182	20.7297
		rs75982374	0.0802416	0.0180381	13480	0.00146585	19.7857
		rs77380553	-0.0773747	0.0167375	13954	0.00152916	21.3676
		rs7975087	-0.0601448	0.0135454	14871	0.00132403	19.713
		rs8095689	-0.0823658	0.017227	14061	0.00162313	22.8567
		rs912860	-0.229046	0.0483124	3479	0.00641915	22.4636
		rs926496	-0.0530523	0.0117245	14809	0.00138068	20.4721
		rs9586501	0.0592681	0.0127329	14868	0.00145513	21.6634
		rs9952932	-0.0884173	0.0172631	14061	0.00186214	26.2286
		rs9953173	-0.087629	0.017264	14061	0.00182895	25.7603
		rs9958960	-0.0914807	0.0173611	14061	0.00197074	27.7614
		rs9967134	-0.0864117	0.0174499	14056	0.00174157	24.5187
family Rikenellaceae		rs10217435	-0.0883756	0.0197506	17679	0.00113124	20.0195
		rs10832801	-0.0534763	0.0122666	17199	0.0011038	19.003
		rs1107244	0.0874428	0.0170522	17680	0.00148511	26.2929
		rs11088466	-0.0481039	0.0106807	17680	0.001146	20.2822
		rs11841382	0.0795925	0.0178915	17680	0.0011181	19.7879
		rs12346296	-0.087879	0.0197481	17679	0.00111885	19.8001
		rs12350642	-0.087879	0.0197481	17679	0.00111885	19.8001
		rs12584670	0.0816229	0.0185902	17680	0.00108918	19.2756
		rs12787142	-0.104425	0.0208564	17547	0.00142661	25.0656
		rs12787515	-0.0955819	0.0206752	17544	0.00121673	21.3698
		rs1322804	0.0788333	0.0159694	17679	0.00137653	24.3665
		rs1575380	0.0808999	0.0159651	17680	0.00145025	25.6747
		rs1575381	0.0811833	0.0159632	17680	0.00146075	25.861
		rs1575382	0.0811423	0.0159647	17680	0.001459	25.8299
		rs1575383	0.0811833	0.0159632	17680	0.00146075	25.861
		rs1590303	0.0807785	0.0159685	17679	0.00144537	25.5867
		rs1590305	0.0802672	0.0159702	17679	0.00142684	25.2584
		rs17055723	0.0803695	0.015965	17680	0.00143133	25.3394
		rs17055728	0.0808481	0.0159648	17680	0.00144844	25.6427
		rs17055747	0.0812225	0.0159641	17680	0.00146199	25.8829
		rs17055871	0.0841658	0.0170307	17680	0.0013795	24.4205
		rs1923716	0.0752441	0.0159674	17678	0.00125457	22.2037
		rs1923717	0.0802913	0.0159609	17680	0.00142928	25.303
		rs1923718	0.0803452	0.0159604	17680	0.00143129	25.3387
		rs1923719	0.0799109	0.01596	17680	0.00141596	25.0668
		rs1939881	-0.105589	0.0206213	17434	0.00150162	26.2157
		rs2044028	-0.0498104	0.0107458	17676	0.0012141	21.484
		rs2150411	-0.0475944	0.0106805	17680	0.00112191	19.8554
		rs2224659	0.0790958	0.0159684	17679	0.00138587	24.5321
		rs2297256	-0.0475892	0.0106807	17680	0.00112163	19.8504
		rs2323487	0.0864514	0.0170237	17680	0.00145653	25.7861
		rs2450745	-0.0792367	0.0184108	17680	0.00104658	18.5208
		rs2833282	0.0711137	0.0156966	17680	0.0011596	20.5232
		rs2836934	-0.0484867	0.0106854	17680	0.00116325	20.5879
		rs34027519	0.0800539	0.0159657	17680	0.00142001	25.1387
		rs34299625	-0.104911	0.0205831	17547	0.00147835	25.9761
		rs34733323	-0.0997033	0.0206976	17545	0.00132085	23.2023
		rs35078720	0.080305	0.015965	17680	0.00142904	25.2986
		rs35308611	0.080285	0.0159655	17680	0.00142824	25.2845
		rs35909684	-0.0850181	0.0191539	17565	0.0011204	19.6997
		rs36021379	-0.0656005	0.0144903	17199	0.00119026	20.4932
		rs36125440	-0.0983484	0.020767	17546	0.0012766	22.4253
		rs3764077	0.0837908	0.0170649	17680	0.00136179	24.1066
		rs4264350	-0.0526393	0.0108555	17668	0.0013291	23.5111
		rs4306975	0.0532958	0.0117357	17199	0.00119768	20.6212
		rs4421867	0.080956	0.0159648	17680	0.00145231	25.7112
		rs4435115	0.080824	0.0159649	17680	0.00144757	25.6272
		rs4436664	0.0804159	0.0159648	17680	0.00143301	25.3692
		rs4514540	0.0805252	0.0159649	17680	0.00143689	25.4379
		rs4575409	0.0811833	0.0159632	17680	0.00146075	25.861
		rs4578521	0.0805252	0.0159649	17680	0.00143689	25.4379
		rs4783173	0.0481514	0.0110006	17086	0.00112011	19.1574
		rs5000542	0.0803867	0.0159655	17680	0.00143185	25.3485
		rs5010916	0.0779912	0.015965	17680	0.00134798	23.8618
		rs55796046	0.0805655	0.0159658	17666	0.00143931	25.4607
		rs55903929	0.076296	0.0159713	17678	0.00128923	22.8179
		rs55963355	0.0806028	0.0159633	17680	0.00143995	25.4921
		rs56098078	0.0765123	0.0159746	17678	0.00129601	22.938
		rs56406841	0.0812236	0.0159632	17680	0.0014622	25.8866
		rs59663348	0.0570915	0.0125048	17678	0.00117774	20.8422
		rs61424289	-0.0867954	0.0197517	17679	0.00109107	19.3079
		rs61741563	-0.147813	0.0336209	8478	0.00227469	19.3242
		rs61946576	0.0848828	0.0170306	17680	0.0014031	24.8388
		rs61946592	0.0853559	0.01703	17680	0.00141886	25.1183
		rs61978199	-0.152284	0.033839	8478	0.00238312	20.2476
		rs61978202	-0.151293	0.0336194	8478	0.00238304	20.2469
		rs61978203	-0.150759	0.0337548	8478	0.00234736	19.943
		rs62532512	-0.0504257	0.0107399	17672	0.00124587	22.042
		rs6563550	0.0855828	0.0170613	17680	0.00142118	25.1594
		rs6563551	0.0868465	0.0170528	17680	0.00146486	25.9337
		rs67281112	0.0635814	0.0137451	17199	0.00124256	21.395
		rs6744030	0.0696747	0.0157103	17564	0.00111859	19.6667
		rs67705352	-0.0549688	0.0110534	17676	0.00139718	24.7282
		rs6837275	0.0570355	0.011887	17199	0.00133679	23.0195
		rs7140071	0.0799373	0.0159687	17679	0.00141543	25.0561
		rs7242694	-0.0618674	0.0134882	17199	0.00122174	21.036
		rs73180681	0.0837726	0.0170536	17680	0.00136301	24.1282
		rs7324216	0.0852905	0.0170445	17677	0.00141452	25.0371
		rs7329262	0.0799472	0.0159683	17677	0.00141601	25.0635
		rs7334359	0.080319	0.0159655	17679	0.00142953	25.306
		rs7335244	0.0809878	0.0159652	17679	0.00145345	25.73
		rs7337526	0.0840593	0.0170254	17680	0.00137688	24.3741
		rs74474130	0.137747	0.0295688	11055	0.00195925	21.6981
		rs77885767	-0.156209	0.0336482	8478	0.00253568	21.5471
		rs7832304	-0.0724262	0.016063	16912	0.00120066	20.3276
		rs7988812	0.0810089	0.0159638	17680	0.00145438	25.7479
		rs7989845	0.081055	0.0159638	17680	0.00145604	25.7773
		rs7994056	0.0809231	0.0159639	17680	0.0014513	25.6933
		rs7994129	0.0751768	0.0165352	17677	0.00116797	20.6681
		rs7995332	0.0802687	0.016986	17680	0.00126148	22.3286
		rs8130320	-0.048924	0.0106843	17680	0.00118454	20.9652
		rs8132143	-0.0473571	0.0106797	17680	0.00111092	19.6607
		rs8132424	-0.0474743	0.0106797	17680	0.00111642	19.7582
		rs9389714	-0.0636841	0.0143416	17680	0.00111405	19.7161
		rs9578457	-0.141478	0.0315848	9400	0.00212996	20.0601
		rs9594205	0.081187	0.0159637	17680	0.00146078	25.8615
		rs9594206	0.0816222	0.0159631	17680	0.00147659	26.1418
		rs9594207	0.080892	0.0159632	17680	0.00145031	25.6757
		rs9594208	0.0807889	0.0159631	17680	0.00144662	25.6105
		rs9594209	0.0809682	0.0159631	17680	0.00145305	25.7244
		rs9594210	0.0816205	0.0159597	17680	0.00147716	26.1518
		rs9594211	0.0820011	0.0159595	17680	0.00149097	26.3967
		rs9603191	0.0750703	0.0159664	17678	0.00124895	22.1041
		rs9603195	0.0790958	0.0159684	17679	0.00138587	24.5321
		rs9603200	0.0811833	0.0159632	17680	0.00146075	25.861
		rs9603201	0.0807345	0.0159642	17680	0.00144448	25.5725
		rs9603202	0.0807123	0.0159643	17680	0.00144368	25.5583
		rs9603203	0.080714	0.0159632	17680	0.00144393	25.5627
		rs9603204	0.0799109	0.01596	17680	0.00141596	25.0668
		rs9603205	0.0803931	0.0159601	17680	0.00143305	25.3698
		rs9603206	0.0812428	0.0159607	17680	0.00146335	25.907
		rs9603207	0.0813196	0.0159598	17680	0.00146628	25.959
		rs9603208	0.0821173	0.0159596	17680	0.00149519	26.4715
		rs9603209	0.0815203	0.0159577	17679	0.00147397	26.0939
		rs9805695	0.081055	0.0159638	17680	0.00145604	25.7773
genus Lachnoclostridium		rs1006268	-0.0479828	0.0107798	17840	0.00110936	19.8108
		rs1030431	-0.050829	0.0114532	17915	0.00109819	19.6935
		rs1031599	-0.078627	0.0175644	17398	0.00115047	20.0367
		rs1033549	-0.0507923	0.0108468	17836	0.00122791	21.9254
		rs10854245	-0.0521269	0.0109474	17841	0.00126921	22.6702
		rs10957054	-0.0509397	0.0113866	17922	0.00111545	20.0113
		rs11996829	-0.0507416	0.0113584	17922	0.0011123	19.9546
		rs12481174	-0.0521345	0.0111055	17839	0.00123386	22.0355
		rs12566975	-0.0468097	0.0105787	17921	0.00109137	19.5776
		rs13263105	-0.0504131	0.0113577	17922	0.0010981	19.6995
		rs13277801	-0.0506881	0.0113557	17922	0.00111049	19.9221
		rs1528479	-0.0497798	0.0111919	17477	0.00113068	19.781
		rs1529367	-0.0516967	0.0113601	17922	0.00115417	20.7067
		rs1529368	-0.0516448	0.0113839	17922	0.00114706	20.5789
		rs1993453	-0.0508698	0.0113559	17922	0.00111843	20.0647
		rs1997204	-0.108075	0.0242022	14138	0.00140844	19.9378
		rs2016886	-0.0507846	0.0113812	17922	0.00110973	19.9084
		rs2024615	-0.0504187	0.0108227	17842	0.00121489	21.7
		rs2024617	-0.0518137	0.0108301	17841	0.00128129	22.8862
		rs2024618	-0.050838	0.0108679	17841	0.00122499	21.8794
		rs2024619	-0.0502064	0.0107429	17842	0.00122266	21.8389
		rs2143855	-0.0543425	0.01082	17838	0.00141211	25.2219
		rs2143856	-0.052723	0.0107722	17842	0.0013408	23.9519
		rs2179821	-0.0475749	0.0107045	17842	0.00110585	19.7502
		rs2385421	0.0746186	0.0180734	17903	0.000951206	17.0438
		rs2876527	-0.0488355	0.0106717	17842	0.00117232	20.9388
		rs2876535	-0.0557365	0.0110869	17841	0.00141456	25.2701
		rs3790176	-0.0547788	0.0110823	17832	0.00136826	24.4295
		rs3790181	-0.0515884	0.010768	17842	0.00128478	22.95
		rs3821998	-0.0864066	0.0192519	17920	0.00112284	20.1417
		rs3827978	-0.0546002	0.0112199	17842	0.00132554	23.679
		rs3950143	-0.0517934	0.0107144	17842	0.00130798	23.365
		rs4405817	-0.0493861	0.0107684	17842	0.00117747	21.0309
		rs4738679	-0.0520267	0.011404	17921	0.00116003	20.8106
		rs4813351	-0.0542066	0.0110229	17831	0.0013544	24.1804
		rs4813352	-0.0548636	0.0108163	17842	0.00143992	25.7253
		rs4813353	-0.0513733	0.0109074	17842	0.0012418	22.1812
		rs4814838	-0.0480432	0.0107807	17842	0.00111183	19.8571
		rs4814842	-0.0490094	0.0108919	17842	0.00113347	20.2441
		rs4814843	-0.0506589	0.0106671	17842	0.00126248	22.5512
		rs4814844	-0.0490736	0.0106729	17842	0.00118351	21.1388
		rs512541	0.0502166	0.0106466	17913	0.00124042	22.2447
		rs575175	-0.0499534	0.0106635	17910	0.00122379	21.9425
		rs6035269	-0.0497671	0.0110439	17826	0.00113786	20.3044
		rs6035270	-0.0559317	0.0110177	17825	0.00144371	25.7684
		rs6035276	-0.0496778	0.0109777	17832	0.0011471	20.4762
		rs6035283	-0.0515291	0.0107733	17840	0.00128073	22.8749
		rs6035284	-0.0547237	0.0108128	17842	0.00143354	25.611
		rs6035293	-0.0539952	0.0108127	17842	0.00139571	24.9342
		rs6035302	-0.0484099	0.0108773	17842	0.00110893	19.8053
		rs6035303	-0.053801	0.0110786	17841	0.00132013	23.581
		rs6035306	-0.0491203	0.0108911	17842	0.00113878	20.339
		rs6045950	-0.0494894	0.0110265	17823	0.00112897	20.1421
		rs6045976	-0.0511865	0.0107682	17842	0.00126484	22.5933
		rs6045980	-0.051367	0.0109054	17841	0.00124202	22.1839
		rs6045989	-0.050184	0.0109914	17842	0.001167	20.8436
		rs6045996	-0.0510935	0.0107688	17842	0.0012601	22.5085
		rs6046001	-0.0537235	0.0108165	17842	0.00138075	24.6666
		rs6046009	-0.049065	0.0106776	17842	0.00118205	21.1128
		rs6046010	-0.050424	0.0109072	17842	0.00119642	21.3697
		rs6046012	-0.0500601	0.0107095	17842	0.00122312	21.8472
		rs6046013	-0.0502529	0.0107119	17842	0.001232	22.0059
		rs6075497	-0.0557756	0.0111993	17841	0.00138831	24.8005
		rs6075498	-0.0553301	0.0111995	17841	0.0013662	24.405
		rs6075500	-0.0569327	0.0111984	17841	0.00144664	25.8441
		rs6075501	-0.0493527	0.0107683	17842	0.00117592	21.0031
		rs6075502	-0.0501666	0.0108978	17842	0.0011863	21.1887
		rs6075505	-0.0492722	0.0106726	17842	0.00119316	21.3113
		rs6081560	-0.0539191	0.0108121	17842	0.00139193	24.8667
		rs6081562	-0.0567782	0.011221	17841	0.00143304	25.6006
		rs6081565	-0.0551201	0.0112269	17839	0.00134941	24.1019
		rs6081568	-0.0549009	0.0112032	17841	0.00134423	24.012
		rs6081571	-0.0565071	0.010934	17841	0.00149479	26.7054
		rs6081572	-0.056014	0.0111997	17841	0.00140008	25.0111
		rs6081576	-0.0543559	0.0112449	17842	0.0013079	23.3635
		rs6106056	-0.0500881	0.0110895	17842	0.00114211	20.3986
		rs6106063	-0.0526682	0.0108694	17842	0.00131423	23.4768
		rs6106066	-0.0502974	0.0106515	17841	0.00124827	22.2957
		rs6112304	-0.0570687	0.0112221	17842	0.00144736	25.8583
		rs6112307	-0.0551577	0.0112225	17841	0.00135214	24.1536
		rs6112308	-0.0542939	0.0112223	17842	0.00131017	23.4041
		rs6112314	-0.0561715	0.0108174	17842	0.00150899	26.961
		rs6112319	-0.0526696	0.0112024	17823	0.00123873	22.1028
		rs6112328	-0.0494217	0.0106523	17840	0.00120512	21.5228
		rs6112331	-0.0483776	0.010674	17841	0.00115005	20.5395
		rs615997	0.0511752	0.0106491	17911	0.00128771	23.0913
		rs61915982	0.0809711	0.0173571	16773	0.00129578	21.7598
		rs61915992	0.0803876	0.0172209	16773	0.00129746	21.7879
		rs62028349	0.0469989	0.0105971	17922	0.00109633	19.6677
		rs62282803	0.0831274	0.0180516	16988	0.00124673	21.2033
		rs62285313	0.0864203	0.0181565	16991	0.00133158	22.6524
		rs6498001	0.0468982	0.0105966	17922	0.00109173	19.5852
		rs6982486	-0.0506976	0.0113583	17922	0.00111039	19.9203
		rs6985620	-0.0514684	0.0113608	17919	0.00114406	20.5217
		rs7005978	-0.050404	0.0113642	17920	0.00109658	19.6701
		rs7007181	-0.0512425	0.0113891	17918	0.0011285	20.241
		rs721489	-0.0512077	0.0107699	17842	0.00126547	22.6045
		rs7268057	-0.047639	0.0107055	17842	0.00110864	19.8
		rs7269490	-0.0518869	0.0116664	17397	0.00113572	19.7783
		rs72829893	0.117472	0.0268103	12404	0.00154538	19.1954
		rs73232901	-0.0862444	0.0192635	17920	0.00111729	20.042
		rs7617141	-0.0781111	0.0176643	17398	0.00112266	19.5517
		rs78068103	0.0886199	0.0194248	17477	0.0011895	20.8113
		rs789029	-0.0641289	0.0137974	17922	0.00120393	21.6005
		rs8121292	-0.0540857	0.0108158	17838	0.00139989	25.0034
		rs825045	-0.10818	0.0247596	13476	0.00141459	19.0872
		rs983812	-0.050522	0.0113568	17922	0.00110302	19.7879
		rs9901268	0.0906619	0.0208623	17199	0.00109684	18.8831
family Erysipelotrichaceae	1-palmitoyl-2-oleoyl-GPE (16:0/18:1)	rs10134361	0.0709624	0.0164356	18217	0.00102227	18.6398
		rs10144017	0.0687138	0.016077	18217	0.00100176	18.2653
		rs10781552	-0.0552212	0.0116074	17789	0.00127068	22.6304
		rs11146160	-0.0520776	0.011471	18204	0.00113094	20.6087
		rs11185506	0.0495351	0.0106798	18217	0.00117953	21.5104
		rs11718657	0.0495351	0.0106798	18217	0.00117953	21.5104
		rs11990200	0.0666105	0.0128883	16874	0.00158047	26.708
		rs11990327	0.0665763	0.0128411	16981	0.00158046	26.8772
		rs12258727	-0.0519876	0.011477	18201	0.00112605	20.5161
		rs12357537	-0.0537753	0.0116057	17789	0.00120545	21.4672
		rs12938302	-0.0751558	0.0167557	18207	0.00110378	20.1166
		rs13072608	0.0497916	0.0106787	18217	0.001192	21.7383
		rs17530232	0.10305	0.0224648	16622	0.00126433	21.0397
		rs1884466	-0.0475363	0.0106939	18205	0.00108423	19.7576
		rs2239640	0.0509655	0.0106776	18216	0.00124914	22.7803
		rs2239641	0.051182	0.0106771	18216	0.00125986	22.9761
		rs2284889	0.0512135	0.0106776	18216	0.00126132	23.0026
		rs2284890	0.0512958	0.010678	18215	0.00126533	23.0746
		rs2300773	0.0499672	0.0106795	18216	0.00120031	21.8887
		rs2300774	0.0524152	0.0106784	18216	0.00132092	24.0911
		rs2300775	0.052225	0.0106784	18216	0.00131135	23.9162
		rs2300777	0.0518613	0.0106774	18216	0.00129343	23.5891
		rs2300778	0.051538	0.0106776	18216	0.00127733	23.2951
		rs2300780	0.0520025	0.0106771	18216	0.00130055	23.7191
		rs2638904	0.0472153	0.0106777	18215	0.0010723	19.5508
		rs28703642	0.0525302	0.0117964	18217	0.00108735	19.8277
		rs290833	-0.0497374	0.0111376	17789	0.0011198	19.9402
		rs34221479	0.0486579	0.0107011	18108	0.00114047	20.6729
		rs35161940	-0.0806041	0.0167641	18213	0.00126771	23.1157
		rs35587059	0.0479071	0.010682	18207	0.0011035	20.1115
		rs3761717	0.0496186	0.0106791	18217	0.00118366	21.586
		rs3804139	0.0486429	0.0106791	18215	0.00113775	20.7455
		rs3804140	0.0488296	0.0106791	18215	0.00114648	20.9049
		rs4078432	-0.0608929	0.0133764	17789	0.00116359	20.7209
		rs41300431	0.0478842	0.0106789	18216	0.00110255	20.104
		rs4617508	-0.0532474	0.0114727	18197	0.00118237	21.5387
		rs55764236	-0.0539305	0.0116046	17789	0.00121263	21.5952
		rs56970041	0.0724144	0.0164471	18217	0.001063	19.3832
		rs61865709	-0.052664	0.0118775	17789	0.00110394	19.6574
		rs62504402	0.0655608	0.01282	16874	0.00154746	26.1492
		rs62504403	0.0681159	0.0127883	16981	0.00166794	28.3673
		rs7095708	-0.0532727	0.011471	18197	0.00118383	21.5654
		rs7100916	-0.0527558	0.0118798	17789	0.00110737	19.7186
		rs7234058	-0.0945759	0.0194091	16874	0.00140515	23.741
		rs76420385	-0.0928607	0.0193876	16874	0.00135771	22.9384
		rs78782849	-0.0924946	0.0194004	16874	0.00134526	22.7279
		rs7906464	-0.0531513	0.011893	17789	0.00112151	19.9708
		rs7911287	-0.0532216	0.0114716	18198	0.00118139	21.522
		rs79329601	-0.0929742	0.0194034	16874	0.00135882	22.9572
		rs79996147	-0.0942694	0.0194062	16874	0.00139648	23.5944
		rs8003149	0.0538798	0.0116888	18213	0.00116526	21.2454
		rs8096144	-0.0856058	0.0191756	17405	0.00114377	19.9278
		rs9846149	0.0508689	0.0106778	18216	0.00124437	22.6932
		rs9852239	0.050937	0.0106789	18216	0.00124745	22.7494
		rs9852883	0.047734	0.0105644	18109	0.00112611	20.4135
		rs9858727	0.0520193	0.0106791	18216	0.0013009	23.7255
		rs9859260	0.0494075	0.0106791	18217	0.00117363	21.4027
		rs9859401	0.050037	0.0106791	18217	0.00120368	21.9515
		rs9863872	0.0508821	0.0106775	18216	0.00124509	22.7064
		rs9867473	0.0500323	0.0107046	18089	0.00120621	21.843
		rs9877119	0.049323	0.0106791	18217	0.00116962	21.3295
		rs9990392	0.0485656	0.0106882	18215	0.00113222	20.6445
genus Ruminococcus gnavus group		rs10039058	-0.114024	0.0226954	6400	0.00392848	25.2336
		rs10043038	-0.0895836	0.0202843	6397	0.00303975	19.4985
		rs10054585	-0.089736	0.0202322	6401	0.00306383	19.6657
		rs10054604	-0.089736	0.0202322	6401	0.00306383	19.6657
		rs10070691	-0.0905165	0.0202354	6401	0.00311622	20.0031
		rs10071259	-0.114526	0.0226852	6401	0.00396592	25.479
		rs10858049	0.0879747	0.0196203	6401	0.00313109	20.0988
		rs10940770	-0.0934427	0.020231	6401	0.00332172	21.3266
		rs10942121	-0.0942507	0.0213427	6326	0.0030733	19.4954
		rs11102814	0.0863521	0.0196779	6328	0.00303392	19.251
		rs11587400	0.0864596	0.019443	6401	0.00307973	19.7681
		rs11597105	0.114673	0.0250653	6328	0.00329667	20.9237
		rs11864644	-0.139804	0.0318253	6241	0.00308245	19.2909
		rs12124711	0.0890901	0.0196219	6401	0.00321022	20.6083
		rs12136548	0.0901946	0.0196476	6401	0.00328146	21.0672
		rs12402335	0.08911	0.0196876	6327	0.0032275	20.48
		rs12513491	-0.0922451	0.0202345	6401	0.00323628	20.7762
		rs12515623	-0.0958098	0.0213519	6327	0.00317226	20.1284
		rs12652689	-0.104582	0.0229396	6327	0.00327432	20.7781
		rs12653275	-0.108639	0.0228564	6327	0.00355805	22.585
		rs12653463	-0.0913768	0.0202317	6401	0.00317671	20.3926
		rs12659196	-0.116496	0.0231127	6326	0.00399992	25.3971
		rs12659207	-0.109071	0.0228475	6327	0.00358906	22.7825
		rs12989336	-0.0846861	0.0187936	6401	0.00316213	20.2987
		rs13161892	-0.089462	0.0202335	6401	0.00304481	19.5433
		rs13163520	-0.127377	0.0233883	6326	0.00466688	29.6517
		rs13166543	-0.0893511	0.0202318	6401	0.00303782	19.4982
		rs13166733	-0.107907	0.0230758	6328	0.00344364	21.8597
		rs13174809	-0.0894204	0.0202318	6401	0.00304252	19.5285
		rs13176281	-0.112122	0.0231159	6328	0.00370412	23.5194
		rs13179441	-0.0905586	0.020232	6401	0.00312017	20.0285
		rs13180307	-0.114251	0.0228762	6327	0.00392683	24.9351
		rs13180887	-0.0901145	0.0202312	6401	0.00308998	19.8341
		rs1472354	-0.111964	0.0228742	6327	0.00377246	23.9511
		rs1472609	-0.086975	0.017875	6399	0.00368621	23.6679
		rs1496279	-0.087722	0.0184167	6236	0.00362501	22.6805
		rs16886724	-0.0907614	0.0202319	6401	0.00313415	20.1185
		rs16886734	-0.0890721	0.0202638	6401	0.00300944	19.3155
		rs16886738	-0.0888982	0.0202663	6401	0.00299699	19.2354
		rs17631095	-0.114297	0.0228748	6327	0.0039305	24.9585
		rs1908700	-0.105708	0.0228731	6327	0.00336438	21.3515
		rs2102146	-0.0823702	0.0178851	6401	0.00330273	21.2042
		rs2132502	-0.0816244	0.0181693	6401	0.00314303	20.1757
		rs28374963	0.0877801	0.0196823	6327	0.00313386	19.884
		rs2909242	-0.0909965	0.018351	6401	0.00382663	24.5807
		rs2962235	-0.0832645	0.017873	6400	0.00337966	21.6964
		rs3011257	-0.115634	0.0249081	6401	0.00335572	21.5456
		rs3124783	-0.11599	0.0249099	6401	0.00337581	21.675
		rs329887	-0.0819841	0.0178303	6397	0.00329407	21.1352
		rs329889	-0.0810273	0.0178837	6397	0.00319875	20.5217
		rs329892	-0.0811361	0.0178458	6398	0.00322041	20.6643
		rs329894	-0.0806949	0.0178745	6398	0.0031754	20.3746
		rs329899	-0.0845979	0.0178481	6398	0.00349921	22.4595
		rs329903	-0.08827	0.0200611	6401	0.0030155	19.3545
		rs34575570	0.0820674	0.0177076	6400	0.00334495	21.4728
		rs34867396	-0.10483	0.0228697	6327	0.00330989	21.0046
		rs35326214	-0.123768	0.0230712	6327	0.00452797	28.7697
		rs36058922	-0.11163	0.0228798	6328	0.00374767	23.7969
		rs4388134	-0.0904997	0.0203544	6399	0.00307982	19.7625
		rs62167033	0.185289	0.0396295	5194	0.00419117	21.8522
		rs62349875	-0.11279	0.0226851	6400	0.00384773	24.7128
		rs62349877	-0.113812	0.0230654	6328	0.00383284	24.3398
		rs67084241	-0.0907904	0.0202379	6399	0.00313527	20.1194
		rs67308382	-0.0907614	0.0202319	6401	0.00313415	20.1185
		rs6861096	-0.0913257	0.0202376	6400	0.00317183	20.3579
		rs6861651	-0.0898529	0.0202498	6399	0.00306743	19.6827
		rs6861985	-0.107447	0.0230784	6326	0.00341479	21.6691
		rs6863988	-0.0884689	0.0202337	6401	0.00297776	19.1116
		rs6868279	-0.0813833	0.0181667	6401	0.00312543	20.0624
		rs6893333	-0.121344	0.0231491	6327	0.00432401	27.4682
		rs6895524	-0.0818194	0.0181642	6401	0.00315977	20.2835
		rs71599205	-0.113786	0.0231057	6328	0.00381777	24.2438
		rs7710079	-0.0887958	0.0202339	6401	0.00299968	19.2527
		rs78399089	0.144445	0.0326618	5944	0.00327959	19.5514
		rs934940	-0.105045	0.0229588	6309	0.00330713	20.9273
		rs9872758	0.0849233	0.0176643	6398	0.00359956	23.106
genus Eubacterium nodatum group	X-15523	rs10130434	-0.161054	0.0340632	3295	0.0067388	22.3414
		rs10263623	0.193496	0.0439023	3080	0.0062674	19.4127
		rs10458299	-0.187753	0.041969	3271	0.00608115	20.0009
		rs10826311	-0.10983	0.0245922	3295	0.00601682	19.9333
		rs10905594	0.153408	0.0339942	3295	0.00614264	20.3527
		rs11256279	0.157966	0.0341654	3295	0.006446	21.3644
		rs11256282	0.15479	0.0339874	3295	0.00625563	20.7295
		rs11256291	0.152135	0.0339543	3295	0.00605586	20.0634
		rs113893692	-0.185107	0.0403573	3195	0.00654155	21.0247
		rs1158959	0.157588	0.0341831	3295	0.00640882	21.2404
		rs12147432	-0.186263	0.0341516	3271	0.00901198	29.7281
		rs12881844	-0.158095	0.0336742	3271	0.00669335	22.028
		rs12888970	-0.175708	0.0341966	3271	0.00800652	26.3846
		rs12889944	-0.165224	0.0342207	3271	0.00707623	23.297
		rs12890135	-0.164774	0.0335313	3270	0.00733048	24.1329
		rs12897317	-0.169172	0.0341345	3294	0.0074015	24.5474
		rs1304116	0.120454	0.0271475	3294	0.00594114	19.6751
		rs2357118	-0.154696	0.0335563	3271	0.00645535	21.2396
		rs34008056	0.164947	0.0362776	3295	0.00623506	20.6609
		rs34029790	-0.162208	0.0342129	3271	0.00682507	22.4645
		rs34195214	0.166515	0.036268	3295	0.00635678	21.0668
		rs34273878	-0.174731	0.0340368	3295	0.00793463	26.3377
		rs34297067	-0.186907	0.0341475	3271	0.00907593	29.941
		rs34860830	-0.165665	0.034229	3271	0.00711044	23.4105
[truncated: 857 more rows]
