# Supplementary material for: Gut microbiota’s role in glioblastoma risk, with a focus on the mediating role of metabolites
Source: Front Neurol. 2024 Jul 3;15:1386885. doi: 10.3389/fneur.2024.1386885 (PMC11253649; doi:10.3389/fneur.2024.1386885)
Supplement: Supplementary file 11 [file Table_9.XLSX]

## Sheet: Sheet 1
TableS9.The heterogeneity and pleiotropy test results of MR analysis of microbiota on metabolites
Microbiota	Metabolites	p value
		heterogeneity test		pleiotropy test
		IVW	MR-egger
family Prevotellaceae	Imidazole lactate	0.725426	0.697146	0.674268
family Rikenellaceae		0.999998	0.999998	0.414172
family Erysipelotrichaceae	N4-acetylcytidine	1	1	0.212127
family Erysipelotrichaceae	1-ribosyl-imidazoleacetate	0.956446	0.970433	0.129815
family Prevotellaceae		0.396794	0.387918	0.389006
genus Lachnoclostridium		0.999677	0.999737	0.250274
genus Sellimonas		0.969554	0.964343	0.707761
genus Eubacterium nodatum group	1-stearoyl-2-oleoyl-GPE (18:0/18:1)	0.793997	0.759693	0.954834
genus Ruminococcus gnavus group		0.998863	0.999246	0.190103
family Rikenellaceae	1-palmitoyl-2-linoleoyl-GPE (16:0/18:2)	1	1	0.259604
genus Ruminococcus gnavus group		0.998824	0.999453	0.11203
genus Eubacterium nodatum group	Androstenediol (3beta,17beta) monosulfate (2)	0.917279	0.899408	0.797859
genus Ruminococcus gnavus group	1-stearoyl-2-linoleoyl-GPE (18:0/18:2)	0.957384	0.974381	0.0830916
family Rikenellaceae	1-stearoyl-2-arachidonoyl-GPE (18:0/20:4)	0.999985	0.999979	0.974511
genus Ruminococcus gnavus group		0.984794	0.985456	0.323714
family Rikenellaceae	1-palmitoyl-2-arachidonoyl-GPE (16:0/20:4)	1	1	0.883717
genus Eubacterium nodatum group	1-oleoyl-2-arachidonoyl-GPE (18:1/20:4)	0.767273	0.732361	0.839845
genus Eubacterium nodatum group	1-oleoyl-2-linoleoyl-GPE (18:1/18:2)	0.460004	0.41943	0.783607
genus Ruminococcus gnavus group		0.221117	0.297448	0.0542114
family Erysipelotrichaceae	Pimeloylcarnitine/3-methyladipoylcarnitine (C7-DC)	0.999996	1	0.0575132
genus Ruminococcus gnavus group	Dihomo-linoleoylcarnitine (C20:2)	0.99867	0.998438	0.561366
family Prevotellaceae	Beta-hydroxyisovalerate	0.379304	0.343571	0.850384
family Rikenellaceae		1	1	0.179524
genus Lachnoclostridium		1	1	0.202747
family Erysipelotrichaceae	1-palmitoyl-2-oleoyl-GPE (16:0/18:1)	0.999958	0.999995	0.0664338
genus Ruminococcus gnavus group		0.982606	0.989151	0.114766
genus Eubacterium nodatum group	X-15523	0.901757	0.931684	0.141502
genus Ruminococcus gnavus group		0.999837	0.999771	0.915439
family Erysipelotrichaceae	X-21607	0.306209	0.31635	0.262807
family Prevotellaceae		0.0637315	0.105478	0.0675658
genus Ruminococcus gnavus group		0.999999	0.999999	0.959859
family Erysipelotrichaceae	Decadienedioic acid (C10:2-DC)	1	1	0.252115
family Rikenellaceae		1	1	0.568129
genus Ruminococcus gnavus group		1	1	0.0697007
genus Sellimonas		0.978115	0.986539	0.102292
family Victivallaceae	Retinol (Vitamin A) to oleoyl-linoleoyl-glycerol (18:1 to 18:2) [2] ratio	0.59489	0.516147	0.780834
genus Eubacterium nodatum group		0.972709	0.992314	0.0560265
genus Ruminococcus gnavus group		1	1	0.584663
genus Lachnoclostridium		1	1	0.379408
Abbreviations: IVW,Inverse variance weighted
