# Supplementary material for: Gut microbiota’s role in glioblastoma risk, with a focus on the mediating role of metabolites
Source: Front Neurol. 2024 Jul 3;15:1386885. doi: 10.3389/fneur.2024.1386885 (PMC11253649; doi:10.3389/fneur.2024.1386885)
Supplement: Supplementary file 12 [file Table_10.XLSX]

## Sheet: Sheet1
TableS10.Mediation effect of metabolites.
Microbiata	Metabolites	beta0	beta1	beta2	mediation effect	direct effect	kind of mediation
genus Eubacterium nodatum group	1-oleoyl-2-arachidonoyl-GPE (18:1/20:4)	-0.429622	-0.0636543	0.426792	-0.0271671	-0.402455	Positive mediation
genus Ruminococcus gnavus group	1-oleoyl-2-linoleoyl-GPE (18:1/18:2)	0.728489	0.184778	0.404466	0.0747366	0.653753	Positive mediation
genus Eubacterium nodatum group		-0.429622	-0.0523986	0.404466	-0.0211935	-0.408428	Positive mediation
family Rikenellaceae	1-palmitoyl-2-arachidonoyl-GPE (16:0/20:4)	1.09342	0.0622205	0.386922	0.0240745	1.06935	Positive mediation
genus Ruminococcus gnavus group	1-palmitoyl-2-linoleoyl-GPE (16:0/18:2)	0.728489	0.0992054	0.35763	0.0354788	0.69301	Positive mediation
family Rikenellaceae		1.09342	-0.101192	0.35763	-0.0361893	1.12961	Negative mediation
genus Ruminococcus gnavus group	1-palmitoyl-2-oleoyl-GPE (16:0/18:1)	0.728489	0.0560359	0.491596	0.027547	0.700942	Positive mediation
family Erysipelotrichaceae		-0.575618	0.123402	0.491596	0.0606637	-0.636282	Negative mediation
genus Sellimonas	1-ribosyl-imidazoleacetate	0.625357	0.0811782	0.715884	0.0581141	0.567243	Positive mediation
genus Lachnoclostridium		-1.80208	0.180875	0.715884	0.129485	-1.93156	Negative mediation
family Prevotellaceae		-0.857627	-0.149988	0.715884	-0.107374	-0.750253	Positive mediation
family Erysipelotrichaceae		-0.575618	0.0843475	0.715884	0.060383	-0.636001	Negative mediation
genus Ruminococcus gnavus group	1-stearoyl-2-arachidonoyl-GPE (18:0/20:4)	0.728489	0.0636522	0.346035	0.0220258	0.706463	Positive mediation
family Rikenellaceae		1.09342	0.0971723	0.346035	0.033625	1.0598	Positive mediation
genus Ruminococcus gnavus group	1-stearoyl-2-linoleoyl-GPE (18:0/18:2)	0.728489	0.131246	0.495348	0.0650122	0.663477	Positive mediation
genus Ruminococcus gnavus group	1-stearoyl-2-oleoyl-GPE (18:0/18:1)	0.728489	0.0799301	0.78632	0.0628507	0.665639	Positive mediation
genus Eubacterium nodatum group		-0.429622	-0.0410515	0.78632	-0.0322797	-0.397342	Positive mediation
genus Eubacterium nodatum group	Androstenediol (3beta,17beta) monosulfate (2)	-0.429622	-0.0690594	0.792523	-0.0547312	-0.374891	Positive mediation
genus Lachnoclostridium	Beta-hydroxyisovalerate	-1.80208	-0.278202	-0.889332	0.247414	-2.04949	Negative mediation
family Rikenellaceae		1.09342	-0.0659426	-0.889332	0.0586448	1.03478	Positive mediation
family Prevotellaceae		-0.857627	-0.122594	-0.889332	0.109027	-0.966654	Negative mediation
genus Sellimonas	Decadienedioic acid (C10:2-DC)	0.625357	0.108018	-0.336859	-0.0363867	0.661744	Negative mediation
genus Ruminococcus gnavus group		0.728489	-0.06745	-0.336859	0.0227211	0.705768	Positive mediation
family Rikenellaceae		1.09342	0.0783753	-0.336859	-0.0264014	1.11983	Negative mediation
family Erysipelotrichaceae		-0.575618	0.109811	-0.336859	-0.0369907	-0.538628	Positive mediation
genus Ruminococcus gnavus group	Dihomo-linoleoylcarnitine (C20:2)	0.728489	-0.16148	0.5618	-0.0907198	0.819209	Negative mediation
family Rikenellaceae	Imidazole lactate	1.09342	-0.193088	0.34215	-0.066065	1.15949	Negative mediation
family Prevotellaceae		-0.857627	0.135377	0.34215	0.0463192	-0.903947	Negative mediation
family Erysipelotrichaceae	N4-acetylcytidine	-0.575618	-0.170537	0.522036	-0.0890266	-0.486592	Positive mediation
family Erysipelotrichaceae	Pimeloylcarnitine/3-methyladipoylcarnitine (C7-DC)	-0.575618	-0.260218	0.674041	-0.175397	-0.400221	Positive mediation
genus Ruminococcus gnavus group	Retinol (Vitamin A) to oleoyl-linoleoyl-glycerol (18:1 to 18:2)	0.728489	0.212994	-0.630752	-0.134346	0.862836	Negative mediation
genus Lachnoclostridium		-1.80208	0.213153	-0.630752	-0.134447	-1.66763	Positive mediation
genus Eubacterium nodatum group		-0.429622	0.167708	-0.630752	-0.105782	-0.32384	Positive mediation
family Victivallaceae		0.669918	-0.103273	-0.630752	0.0651397	0.604778	Positive mediation
genus Ruminococcus gnavus group	X-15523	0.728489	-0.196231	0.112211	-0.0220192	0.750508	Negative mediation
genus Eubacterium nodatum group		-0.429622	0.126641	0.112211	0.0142105	-0.443832	Negative mediation
genus Ruminococcus gnavus group	X-21607	0.728489	-0.158167	-0.794629	0.125684	0.602805	Positive mediation
family Prevotellaceae		-0.857627	0.0943795	-0.794629	-0.0749967	-0.782631	Positive mediation
family Erysipelotrichaceae		-0.575618	-0.181308	-0.794629	0.144073	-0.719691	Negative mediation
beta0 represent change of microbiota per 1 SD increase in risk of glioblastoma;beta1 represent change of microbiota per 1 SD increase in metabolites level;beta2 represent change of metabolites per 1 SD increase in risk of glioblastoma
